# Supplementary material for: Comparative Genomics of Closely Related Tetragenococcus halophilus Strains Elucidate the Diversity and Microevolution of CRISPR Elements
Source: Front Microbiol. 2021 Jun 18;12:687985. doi: 10.3389/fmicb.2021.687985 (PMC8249745; doi:10.3389/fmicb.2021.687985)
Supplement: Supplementary file 1 [file Table_1.xlsx]

## Sheet: Sheet1
Table S1. Genome sequence data (retrieved from RefSeq database) used in this study.
Strain	BioProject	RefSeq Assembly	Length of genome assembly (Mb)	GC contents (%)	Number of scaffolds	Number of protein coding genes	Reference
NBRC 12172	PRJNA41613	GCF_000283615.1	2.56	36	1	2377	-
FBL3	PRJNA310993	GCF_001593045.1	2.42	35.8	87	2171	Kim et al., 2017
MJ4	PRJNA289198	GCF_001712815.1	2.39	36	1	2168	Kim et al., 2019
KUD23	PRJNA376840	GCF_002243535.1	2.6	36.1	1	2339	Lee et al., 2018
NISL 7126	PRJDB4479	GCF_002897435.1	2.51	35.7	214	2395	Nishimura et al., 2017
NISL 7121	PRJDB4479	GCF_002897455.1	2.45	35.7	235	2307	Nishimura et al., 2017
NISL 7125	PRJDB4479	GCF_002897475.1	2.51	35.7	237	2397	Nishimura et al., 2017
NRIC 0098	PRJDB4479	GCF_002897495.1	2.43	35.7	246	2225	Nishimura et al., 2017
D10	PRJDB4479	GCF_002897515.1	2.44	35.6	259	2262	Nishimura et al., 2017
NISL 7118	PRJDB4479	GCF_002897535.1	2.4	35.7	281	2213	Nishimura et al., 2017
11	PRJDB4479	GCF_002897555.1	2.41	35.6	311	2226	Nishimura et al., 2017
NISL 7128	PRJDB4479	GCF_002897575.1	2.31	35.7	315	2146	Nishimura et al., 2017
D-86	PRJDB4479	GCF_002897595.1	2.46	35.6	315	2280	Nishimura et al., 2017
DSM 23766	PRJDB4479	GCF_002922845.1	2.57	35.9	315	2412	Nishimura et al., 2017
NISL 7116	PRJDB4479	GCF_002922865.1	2.3	35.7	303	2158	Nishimura et al., 2017
LMG 26042	PRJNA438203	GCF_003795105.1	2.72	36.3	2	2492	Chun et al., 2019
DSM 20339	PRJNA438385	GCF_003841405.1	2.6	36	5	2313	Chun et al., 2019
YJ1	PRJNA590840	GCF_009720125.1	2.48	36.1	1	2204	-
