# Supplementary material for: Comparative Genomics of Closely Related Tetragenococcus halophilus Strains Elucidate the Diversity and Microevolution of CRISPR Elements
Source: Front Microbiol. 2021 Jun 18;12:687985. doi: 10.3389/fmicb.2021.687985 (PMC8249745; doi:10.3389/fmicb.2021.687985)
Supplement: Supplementary file 2 [file Table_2.xlsx]

## Sheet: summary
Table S2 List of CRISPR loci insertion sites detected by CRISPRidentify package. CRISPR arrays with certainty scores greater than or equal to 0.75 were regarded as a true CRISPR array.
CRISPR ID	Strain	GenBank acc. No.	Completentation of input contig	Start	End	Length	Consensus repeat	Repeat Length	Average Spacer Length	Number of spacers	Strand	Category	Certainty Score
CRISPR1	11	BDDZ01000066	Reversed	8348	13899	5552	GTCGCTCTCTTCGTGAGAGCGTGGATTGAAAT	32	35	82	Forward	Bona-fide	0.900065
CRISPR1	YA5	BLRO01000034	Forward	8315	12304	3990	GTCGCTCTCTTCGTGAGAGCGTGGATTGAAAT	32	35	59	Forward	Bona-fide	0.886549
CRISPR1	YA163	BLRN01000035	Forward	8315	13113	4799	GTCGCTCTCTTCGTGAGAGCGTGGATTGAAAT	32	35	71	Forward	Bona-fide	0.91432
CRISPR1	YG2	BLRP01000086	Forward	8347	12352	4006	GTCGCTCTCTTCGTGAGAGCGTGGATTGAAAT	32	35	59	Forward	Bona-fide	0.918244
CRISPR2	WJ7	BLRM01000032	Forward	8111	11211	3101	GTCGCTCTCTTCATGAGAGCGTGGATTGAAAT	32	34	46	Forward	Bona-fide	0.965395
CRISPR2	WJ7	BLRM01000032	Forward	20533	23639	3107	GTCGCTCTCTTCATGAGAGCGTGGATTGAAAT	32	34	46	Forward	Bona-fide	0.966029
CRISPR2	MJ4	NZ_CP012047	Forward	494575	495739	1165	ATTTCAATCCACGCTCTCATGAAGAGAGCGAC	32	34	17	Reversed	Bona-fide	0.943437
CRISPR2	MJ4	NZ_CP012047	Forward	506911	508278	1368	GTCGCTCTCTTCATGAGAGCGTGGATTGAAAT	32	34	20	Forward	Bona-fide	0.960921
CRISPR3	YA5	BLRO01000075	Forward	2671	3491	821	GGATCACCCCCGCTTATGCGGGAAAGAC	28	33	13	Forward	Possible	0.74787
CRISPR3	YG2	BLRP01000065	Forward	2671	4288	1618	GGATCACCCCCGCTTATGCGGGAAAGAC	28	33	26	Forward	Possible	0.737145
CRISPR4	MJ4	NZ_CP012047	Forward	421503	422764	1262	TAATAGATACCTAACCCCATTATTAGGGGACGAGAAC	37	34	17	Forward	Bona-fide	0.79493
CRISPR5	KUD23	NZ_CP020017	Forward	1867104	1869507	2404	GTTCTCGTCCCCTAATAATGGGGTTAGGTATCTATT	36	35	33	Forward	Bona-fide	0.850673
