# Supplementary material for: Comparative Genomics of Closely Related Tetragenococcus halophilus Strains Elucidate the Diversity and Microevolution of CRISPR Elements
Source: Front Microbiol. 2021 Jun 18;12:687985. doi: 10.3389/fmicb.2021.687985 (PMC8249745; doi:10.3389/fmicb.2021.687985)
Supplement: Supplementary file 3 [file Table_3.xlsx]

## Sheet: Sheet1
Table S3. List of cas genes detected by CRISPRidentify package. Gene names corresponing to CRISPR4 and 5 were manually assinged using NCBI BLAST search against NR database.
Group of CRISPR loci	Strain	GenBank acc. No.	Completentation of input contig	gene	Start	End	Strand
CRISPR1	11	BDDZ01000066	Reversed	cas3	282	2723	1
CRISPR1	11	BDDZ01000066	Reversed	cas5	2707	3474	1
CRISPR1	11	BDDZ01000066	Reversed	cas8	3480	5366	1
CRISPR1	11	BDDZ01000066	Reversed	cas7	5353	6198	1
CRISPR1	11	BDDZ01000066	Reversed	cas4	6201	6884	1
CRISPR1	11	BDDZ01000066	Reversed	cas1	6869	7897	1
CRISPR1	11	BDDZ01000066	Reversed	cas2	7910	8203	1
CRISPR1	YA5	BLRO01000034	Forward	cas3	249	2690	1
CRISPR1	YA5	BLRO01000034	Forward	cas5	2710	3441	1
CRISPR1	YA5	BLRO01000034	Forward	cas8	3447	5333	1
CRISPR1	YA5	BLRO01000034	Forward	cas7	5320	6165	1
CRISPR1	YA5	BLRO01000034	Forward	cas4	6168	6851	1
CRISPR1	YA5	BLRO01000034	Forward	cas1	6836	7864	1
CRISPR1	YA5	BLRO01000034	Forward	cas2	7877	8170	1
CRISPR1	YA163	BLRN01000035	Forward	cas3	249	2690	1
CRISPR1	YA163	BLRN01000035	Forward	cas5	2710	3441	1
CRISPR1	YA163	BLRN01000035	Forward	cas8	3447	5333	1
CRISPR1	YA163	BLRN01000035	Forward	cas7	5320	6165	1
CRISPR1	YA163	BLRN01000035	Forward	cas4	6168	6851	1
CRISPR1	YA163	BLRN01000035	Forward	cas1	6836	7864	1
CRISPR1	YA163	BLRN01000035	Forward	cas2	7877	8170	1
CRISPR1	YG2	BLRP01000086	Forward	cas3	281	2722	1
CRISPR1	YG2	BLRP01000086	Forward	cas5	2742	3473	1
CRISPR1	YG2	BLRP01000086	Forward	cas8	3479	5365	1
CRISPR1	YG2	BLRP01000086	Forward	cas7	5352	6197	1
CRISPR1	YG2	BLRP01000086	Forward	cas4	6200	6883	1
CRISPR1	YG2	BLRP01000086	Forward	cas1	6868	7896	1
CRISPR1	YG2	BLRP01000086	Forward	cas2	7909	8202	1
CRISPR2	WJ7	BLRM01000032	Forward	cas3	12126	14570	1
CRISPR2	WJ7	BLRM01000032	Forward	cas5	14901	15623	1
CRISPR2	WJ7	BLRM01000032	Forward	cas8	15628	17541	1
CRISPR2	WJ7	BLRM01000032	Forward	cas7	17528	18373	1
CRISPR2	WJ7	BLRM01000032	Forward	cas4	18376	19041	1
CRISPR2	WJ7	BLRM01000032	Forward	cas1	19051	20079	1
CRISPR2	WJ7	BLRM01000032	Forward	cas2	20092	20385	1
CRISPR2	MJ4	NZ_CP012047	Forward	cas3	496654	499098	1
CRISPR2	MJ4	NZ_CP012047	Forward	cas5	499429	500151	1
CRISPR2	MJ4	NZ_CP012047	Forward	cas8	500156	502069	1
CRISPR2	MJ4	NZ_CP012047	Forward	cas7	502056	502901	1
CRISPR2	MJ4	NZ_CP012047	Forward	cas4	502904	503569	1
CRISPR2	MJ4	NZ_CP012047	Forward	cas1	503579	504607	1
CRISPR2	MJ4	NZ_CP012047	Forward	IS5	504746	505996	-1
CRISPR2	MJ4	NZ_CP012047	Forward	cas2	506473	506763	1
CRISPR3	YA5	BLRO01000075	Forward	cas2	3521	4420	-1
CRISPR3	YA5	BLRO01000075	Forward	cas1	4420	5364	-1
CRISPR3	YA5	BLRO01000075	Forward	cas6	5368	6003	-1
CRISPR3	YA5	BLRO01000075	Forward	cas5	6005	6706	-1
CRISPR3	YA5	BLRO01000075	Forward	cas7	6708	7793	-1
CRISPR3	YG2	BLRP01000065	Forward	cas2	4318	5217	-1
CRISPR3	YG2	BLRP01000065	Forward	cas1	5217	6161	-1
CRISPR3	YG2	BLRP01000065	Forward	cas6	6165	6800	-1
CRISPR3	YG2	BLRP01000065	Forward	cas5	6802	7503	-1
CRISPR3	YG2	BLRP01000065	Forward	cas7	7505	8590	-1
CRISPR4	MJ4	NZ_CP012047	Forward	cas6	414035	414781	1
CRISPR4	MJ4	NZ_CP012047	Forward	cas10	414774	417062	1
CRISPR4	MJ4	NZ_CP012047	Forward	csm2	417071	417499	1
CRISPR4	MJ4	NZ_CP012047	Forward	csm3	417511	418185	1
CRISPR4	MJ4	NZ_CP012047	Forward	csm4	418182	419078	1
CRISPR4	MJ4	NZ_CP012047	Forward	csm5	419096	420109	1
CRISPR5	KUD23	NZ_CP020017	Forward	cas2	1865699	1865938	-1
CRISPR5	KUD23	NZ_CP020017	Forward	cas1	1865939	1866847	-1
CRISPR5	KUD23	NZ_CP020017	Forward	csm5	1870902	1871915	-1
CRISPR5	KUD23	NZ_CP020017	Forward	csm4	1871933	1872829	-1
CRISPR5	KUD23	NZ_CP020017	Forward	csm3	1872826	1873500	-1
CRISPR5	KUD23	NZ_CP020017	Forward	csm2	1873512	1873940	-1
CRISPR5	KUD23	NZ_CP020017	Forward	cas10	1873949	1876237	-1
CRISPR5	KUD23	NZ_CP020017	Forward	cas6	1876230	1876976	-1
