# Supplementary material for: Comparative Genomics of Closely Related Tetragenococcus halophilus Strains Elucidate the Diversity and Microevolution of CRISPR Elements
Source: Front Microbiol. 2021 Jun 18;12:687985. doi: 10.3389/fmicb.2021.687985 (PMC8249745; doi:10.3389/fmicb.2021.687985)
Supplement: Supplementary file 4 [file Table_4.xlsx]

## Sheet: Bona-Fide_Candidates
Table S4 Spacer sequences conserved in CRISPR loci in Tetragenococcus genomes.
Strain	CRISPR ID	Spacer number	GenBank acc. No.	Position	Mutation pattern of repeat sequence	Spacer sequence
11	CRISPR1	1	NZ_BDDZ01000066	8348	................................	TCTTTGGTGAGCGTTTTGGGCAAGCCCTAATTGGTAA
11	CRISPR1	2	NZ_BDDZ01000066	8417	................................	AATTTCAGGTTTTCCAAAATCTTCGACTTGAAAACC
11	CRISPR1	3	NZ_BDDZ01000066	8485	................................	ATCATATCACGCATTTCATTATTTTCATTATTCAT
11	CRISPR1	4	NZ_BDDZ01000066	8552	................................	ACTGTTGTTTGGATCATAAGACCAAAGCACGATGCTG
11	CRISPR1	5	NZ_BDDZ01000066	8621	................................	TTTTTTTGTTCTGATTAATCCAAAGATTTGCATCA
11	CRISPR1	6	NZ_BDDZ01000066	8688	................................	AAAATAAACAAGAATTGTTTGACTTTTTACAACAA
11	CRISPR1	7	NZ_BDDZ01000066	8755	................................	GCTGTTGATCAGATCCATTATCGTTGCTGTTTTGC
11	CRISPR1	8	NZ_BDDZ01000066	8822	................................	TTTTGCCCTCTTTATTTTTATATTTAACAGCTCGTAA
11	CRISPR1	9	NZ_BDDZ01000066	8891	................................	ATAATCTTTTCTTTTATCTGACATTAAATTTTAC
11	CRISPR1	10	NZ_BDDZ01000066	8957	................................	TGCCATTTCCTCAACAAAGTGATCGATGATCTGATAAT
11	CRISPR1	11	NZ_BDDZ01000066	9027	................................	CCTTTTCGTCACGTGGATACATCAAAGTTTCACC
11	CRISPR1	12	NZ_BDDZ01000066	9093	................................	AGATAACCATTTTTCTGTTTTGGTTAGAATGATTTC
11	CRISPR1	13	NZ_BDDZ01000066	9161	................................	AAGATAACTATATGGAAGATACAAAGAAAGCACT
11	CRISPR1	14	NZ_BDDZ01000066	9227	................................	CACTTTTGGTACATCTTTTAATAACTGTTCGACTA
11	CRISPR1	15	NZ_BDDZ01000066	9294	................................	TTCCTTTCTCTTGCCATATTTTACCCTTAAATTTCC
11	CRISPR1	16	NZ_BDDZ01000066	9362	................................	CCACTTTGATAGACGAAAAAGAAAGTGGAATCCA
11	CRISPR1	17	NZ_BDDZ01000066	9428	................................	AGCATAATAGACATATTTTTTATGATTTAAGACAT
11	CRISPR1	18	NZ_BDDZ01000066	9495	................................	ATCTACAACCTTTTCAGTAGCTTTAGCTTGATCACT
11	CRISPR1	19	NZ_BDDZ01000066	9563	................................	ATGAAATGATATACACCAAAGGGTTTCCCTGCTTTA
11	CRISPR1	20	NZ_BDDZ01000066	9631	................................	TTTAGCTAACCAGTCAAACCGATTCCCTAAATCAACA
11	CRISPR1	21	NZ_BDDZ01000066	9700	................................	TCTTAAATAATAATTAACTGTATTTTCCCATTCCT
11	CRISPR1	22	NZ_BDDZ01000066	9767	................................	ATCAAGATTATGATCTTGAAAACCTCCAAAATCAA
11	CRISPR1	23	NZ_BDDZ01000066	9834	................................	GTTATTCCAGTCGATTATACTCTCATATCGCTTAAA
11	CRISPR1	24	NZ_BDDZ01000066	9902	................................	TCATTGAAGATAATACTTGCTAGCCTACGCGACG
11	CRISPR1	25	NZ_BDDZ01000066	9968	................................	ATAGTTATAATATTGGTTGTTCTGTCAGTCGACCA
11	CRISPR1	26	NZ_BDDZ01000066	10035	................................	TATGCTTAGGTTAAACTTATAGGCTAAGCGGTTTAAC
11	CRISPR1	27	NZ_BDDZ01000066	10104	................................	TTGTAAGAGACGAATACAAAAAAGCCAACCTAGACA
11	CRISPR1	28	NZ_BDDZ01000066	10172	................................	TACAATATCTTTTGTAGGTTTTGGACGGTTAAGACT
11	CRISPR1	29	NZ_BDDZ01000066	10240	................................	TAAAAAAGAATTTATGAAATTACAGTGGGAAGAAGGC
11	CRISPR1	30	NZ_BDDZ01000066	10309	................................	ATAAAGATATGCAAAGGTTTTGCCATACCATTTGT
11	CRISPR1	31	NZ_BDDZ01000066	10376	................................	TCCCGGGATATCAAGTAGTGTAAACGTTACGGACG
11	CRISPR1	32	NZ_BDDZ01000066	10443	................................	ATCTTTATCATATTTCACATAATCAAAACTAGTTT
11	CRISPR1	33	NZ_BDDZ01000066	10510	................................	AACTCTATCTATATCACTTTCTTTACTTTCGTATA
11	CRISPR1	34	NZ_BDDZ01000066	10577	................................	GATAAAAAACATTTTTTTATCGGTCCCGCGGAAACC
11	CRISPR1	35	NZ_BDDZ01000066	10645	................................	TCTGTGGAAAATCGTCACTGTATCAGCAGGAGCTG
11	CRISPR1	36	NZ_BDDZ01000066	10712	................................	CGCTAGATGAAGATGAAAAAAAGCAGGAAATTAT
11	CRISPR1	37	NZ_BDDZ01000066	10778	................................	ACTATCTTTACCCCCTTCTATGCGTTCTTGTATA
11	CRISPR1	38	NZ_BDDZ01000066	10844	................................	AGGAAATAAGGTATTATATAGCGGGACAGATGAG
11	CRISPR1	39	NZ_BDDZ01000066	10910	................................	ATGCAAGAATTACTCAAAGCTATCGACTACTGTAA
11	CRISPR1	40	NZ_BDDZ01000066	10977	................................	ATTTCTTAGTAAGTAAATGAACATTTGGCTGACTT
11	CRISPR1	41	NZ_BDDZ01000066	11044	................................	ATTTGTGGTATAATATTTGACAATCATTTGTCTTA
11	CRISPR1	42	NZ_BDDZ01000066	11111	................................	CTTTATGATTTGCAGTAACGATTATGATTATGTCCTC
11	CRISPR1	43	NZ_BDDZ01000066	11180	................................	GTCCATATGGTAAAGCCCTATGTAAAAAACTATTA
11	CRISPR1	44	NZ_BDDZ01000066	11247	................................	ATCAGTAAAAACTAAGGAACTATACGAGCTAGCCGT
11	CRISPR1	45	NZ_BDDZ01000066	11315	................................	TTTTGAGTATTCAGATGTGATAGATGACCTAGAAA
11	CRISPR1	46	NZ_BDDZ01000066	11382	................................	TTTTATAAAAGGTGTTGACACTATACCAAGTATT
11	CRISPR1	47	NZ_BDDZ01000066	11448	................................	ATGGAGGAGTTACTTGCTTGCCTTTATTATCTGG
11	CRISPR1	48	NZ_BDDZ01000066	11514	................................	TATATACACAGACTATTTGGATATGGTACGGAGAAT
11	CRISPR1	49	NZ_BDDZ01000066	11582	................................	ACTATACCTGTGCCTTTAACCTCGACCGAGATAGT
11	CRISPR1	50	NZ_BDDZ01000066	11649	................................	AAAAGCCTGCTCAAAGAAGAAAATCCTTTTAAAG
11	CRISPR1	51	NZ_BDDZ01000066	11715	................................	TATTCAAGAACCAGCTTATTATGTAAAACCTCTAC
11	CRISPR1	52	NZ_BDDZ01000066	11782	................................	TTACTAAAGTCTGCAAAGGATTGGAAAGCCTTTAC
11	CRISPR1	53	NZ_BDDZ01000066	11849	................................	GTTAAAATCTTTGATCGTAAAAACTGATTATAAAAA
11	CRISPR1	54	NZ_BDDZ01000066	11917	................................	GCCTTTTGCTAAAGTCGATAAATTTTTTGACCCTGA
11	CRISPR1	55	NZ_BDDZ01000066	11985	................................	AGTATTATTGGAGAACTTCTTATAGTCCTCCATATC
11	CRISPR1	56	NZ_BDDZ01000066	12053	...........T....................	ATTTGAATTTGTGTCCATTTAATCATGTTACTTACT
11	CRISPR1	57	NZ_BDDZ01000066	12121	................................	TTCTTGTGCTTTATCTATTTTTTGGTTCAAAATTT
11	CRISPR1	58	NZ_BDDZ01000066	12188	................................	TTATTTGAAAACAATTTTTCTAAAGATTTTATTTTA
11	CRISPR1	59	NZ_BDDZ01000066	12256	................................	AGTTAAATCGATAGGTAATTACCATATCCAAACGG
11	CRISPR1	60	NZ_BDDZ01000066	12323	................................	AGTACATCCTTTCTATAATGGCGTTTATAAAGATAC
11	CRISPR1	61	NZ_BDDZ01000066	12391	................................	TTCGAACATATCGATGTCGATCAGCACCACTTTGT
11	CRISPR1	62	NZ_BDDZ01000066	12458	................................	AGTATCATTATCGGTAATTTCTTCTGCCACGTCCGA
11	CRISPR1	63	NZ_BDDZ01000066	12526	................................	TGAACGTATAAGCTCCGCTTCGGTTTTGTTGTGTGC
11	CRISPR1	64	NZ_BDDZ01000066	12594	................................	TTTTAGAAAAAGTGTTGACAATATAGAAAGTAAA
11	CRISPR1	65	NZ_BDDZ01000066	12660	................................	TTTTCCATCAGATATAGACGCAGTAGCTTTAATAT
11	CRISPR1	66	NZ_BDDZ01000066	12727	................................	CGCATAACAAATCTAAGGAATTTTTAGCTATGAC
11	CRISPR1	67	NZ_BDDZ01000066	12793	................................	AGCGATTGCACCTTTGGATACGACTTTAGAAGGTC
11	CRISPR1	68	NZ_BDDZ01000066	12860	................................	CCCAGACGACTGACAATGAAGAATATGTTCTTATC
11	CRISPR1	69	NZ_BDDZ01000066	12927	................................	AATAGTTTTCATGGCGTCGTTTAGAGGCGCGCCGTAA
11	CRISPR1	70	NZ_BDDZ01000066	12996	................................	CCTCTGTGTGCGATGTAGTGAACAGAAGCGCCAGAAC
11	CRISPR1	71	NZ_BDDZ01000066	13065	................................	AAGACAAAAGAAGAAGCAAAAGAATACGTTAAGAGA
11	CRISPR1	72	NZ_BDDZ01000066	13133	................................	AAAATAACTCCGATAAATATAACGAAACAAACTT
11	CRISPR1	73	NZ_BDDZ01000066	13199	................................	CCTGCTTTAATGGCTTGTTGAACAAAAGTATCGCAA
11	CRISPR1	74	NZ_BDDZ01000066	13267	................................	TATTGACCCAAGAGAACACTATTTAAATATAAAAAT
11	CRISPR1	75	NZ_BDDZ01000066	13335	................................	TGGTGGTTCTGGCGGTTCTGGTGGATCAGATGAC
11	CRISPR1	76	NZ_BDDZ01000066	13401	................................	TTAGTTGTCCTCTCCATGTTTGCCATTCCATATCT
11	CRISPR1	77	NZ_BDDZ01000066	13468	................................	ATTTTGTATATAAAAAATAGGCTACTCTAAGAGCAA
11	CRISPR1	78	NZ_BDDZ01000066	13536	................................	TCTTTTCAAACATATGGATTTAAAAGGGATAAAAT
11	CRISPR1	79	NZ_BDDZ01000066	13603	................................	GGTTTTACCGTAAAGTACAGGAGTAAGAAAGAAA
11	CRISPR1	80	NZ_BDDZ01000066	13669	................................	TTTTCTTGAGCAAGAAATGCGTAAACTTGAAGACG
11	CRISPR1	81	NZ_BDDZ01000066	13736	......T............T............	GTTTAAAGCTTATGCTAGCCCGCCAAAAGTAGAAGA
11	CRISPR1	82	NZ_BDDZ01000066	13804	......T............T............	TTTGGGTATCAAGGGAAACAAAATCTTATAAAG
11	CRISPR1	-	NZ_BDDZ01000066	13869	.........-C........T.A..T.......	-
YA163	CRISPR1	1	BLRN01000035	8315	................................	CCCTAAGACAAATAAATCCAACCGTAAAATTTACC
YA163	CRISPR1	2	BLRN01000035	8382	................................	TATAACATTATATAATAATTGCCCTTTTTTTGCC
YA163	CRISPR1	3	BLRN01000035	8448	................................	AATAACTGCATTTGCAACTGTAGTTATTAGCTTAAT
YA163	CRISPR1	4	BLRN01000035	8516	................................	AGACTCTAAGCCATCTAAAATCGTGTCTTCTGTAA
YA163	CRISPR1	5	BLRN01000035	8583	................................	TCATTAACATTATCTCCTTTGTTTGCTTTGAACAC
YA163	CRISPR1	6	BLRN01000035	8650	................................	TAAGAACTGCTTACCAACTCTTAAAAGGTTGTTGGC
YA163	CRISPR1	7	BLRN01000035	8718	................................	TTTTATATGATCAACCTCTAATACCATGTCATGC
YA163	CRISPR1	8	BLRN01000035	8784	................................	GCGTTTTCTACTGCGTCAACGCGGGATTTGATATC
YA163	CRISPR1	9	BLRN01000035	8851	................................	GTGTAATAAAAAGCAAATTCGTTATGATAACCGGCG
YA163	CRISPR1	10	BLRN01000035	8919	................................	CCCTTTTTCCTATGGAAAGAATTTCAGAGGATCCG
YA163	CRISPR1	11	BLRN01000035	8986	................................	CGCATTAGACTTGAAATGAATGGTATTTTGAAAATC
YA163	CRISPR1	12	BLRN01000035	9054	................................	ATATTGAACAAATTTCCCACCATAGCCATCATCAT
YA163	CRISPR1	13	BLRN01000035	9121	................................	TATACCGTTGTTATTGCCATTTTCATGCTCACCAT
YA163	CRISPR1	14	BLRN01000035	9188	................................	TTCTAAATCAAAATAAGAATGGTAATTCCTCCCC
YA163	CRISPR1	15	BLRN01000035	9254	................................	TTCAAAATCAGTGTATTATACGTTACACAATATT
YA163	CRISPR1	16	BLRN01000035	9320	................................	TAAATAATTCCCTTGGGGTGTGGTGTGGTTGAGCCA
YA163	CRISPR1	17	BLRN01000035	9388	................................	ATCGTTTATGGTGACGAACTACAGCTACAACGCT
YA163	CRISPR1	18	BLRN01000035	9454	................................	TGCAAGTATTTTATTCAGTTTATTATCACGTGCTAAA
YA163	CRISPR1	19	BLRN01000035	9523	................................	ATTTAGTCGTTGGGCGAATCAAGCTTTTACAGTA
YA163	CRISPR1	20	BLRN01000035	9589	................................	TAAAAAGAAAGAAGAAGCAGAAAATATTGATGAGA
YA163	CRISPR1	21	BLRN01000035	9656	................................	TTTATTGCGGTAGTCTATCAGTTGAGGAAGCAACTC
YA163	CRISPR1	22	BLRN01000035	9724	................................	TAAAGATTTTATTTTACAAAATCTATATGACTTAGAT
YA163	CRISPR1	23	BLRN01000035	9793	................................	TTTAGATGAAGATGAAAAAAAGCAGGAAATTATAGA
YA163	CRISPR1	24	BLRN01000035	9861	................................	ATACATGGTTAACCTCCTATACGTACATCATTGAAA
YA163	CRISPR1	25	BLRN01000035	9929	................................	ACTATATTGCCCGATAAAATCCACTTCTTTAGC
YA163	CRISPR1	26	BLRN01000035	9994	................................	TTATAAGAAAGAAGTTGTTAGCCGTGCTGTGAAAGC
YA163	CRISPR1	27	BLRN01000035	10062	................................	TTTAATCTTAGTAAAAACCGAATAAGCATTCTGA
YA163	CRISPR1	28	BLRN01000035	10128	................................	ATTTTTTGTATATACGTCTAAATTATTTATTTTAT
YA163	CRISPR1	29	BLRN01000035	10195	................................	TTCGCTAAATGCAGCGTCTAACTGTCCTTTAATT
YA163	CRISPR1	30	BLRN01000035	10261	................................	AACAATATTCCACATCAAGTCCTTATATCGATAATC
YA163	CRISPR1	31	BLRN01000035	10329	................................	GTTAGATTTGATGGCTAAAGCTATGCATATCATG
YA163	CRISPR1	32	BLRN01000035	10395	................................	TTACTGAGTCCCCTTTTTCAAACTCATTGTTGCGG
YA163	CRISPR1	33	BLRN01000035	10462	................................	TACAATATCTTTTGTAGGTTTTGGACGGTTAAGACT
YA163	CRISPR1	34	BLRN01000035	10530	................................	TTGCTCAACTGTGATAAACTGGTTATCCTTGTCTA
YA163	CRISPR1	35	BLRN01000035	10597	................................	TTGATTATCTAAGCCACTATAAGCTTTATAAACT
YA163	CRISPR1	36	BLRN01000035	10663	................................	ACGTATATGCCTTGGTACCTCCCTTCGCTCACCACAA
YA163	CRISPR1	37	BLRN01000035	10732	................................	ATCTAATGGAAAATACGAATAATAGTTTCTGCCCTC
YA163	CRISPR1	38	BLRN01000035	10800	................................	TATTGTTTTAAGACAAATGATTGTTAAATATTATAC
YA163	CRISPR1	39	BLRN01000035	10868	................................	TTATTCCTCCTAGTAATTTGTTGCATCTTGCCAG
YA163	CRISPR1	40	BLRN01000035	10934	................................	TTTTAACATTTAATTATCCTCCAATATTGTATATAA
YA163	CRISPR1	41	BLRN01000035	11002	................................	ATCGTATTGGTCGTTGTAAATCTTGACTAGATACAG
YA163	CRISPR1	42	BLRN01000035	11070	................................	TTATAGGTATTGATAAAGAATCTTTTGAAATTAAA
YA163	CRISPR1	43	BLRN01000035	11137	................................	TCTAATATAAGTTTTGCCATTTATTGTAATGTTGT
YA163	CRISPR1	44	BLRN01000035	11204	................................	TGGGTCTGCGTCAACATCGTCCGAATCGTCCAAGCCC
YA163	CRISPR1	45	BLRN01000035	11273	................................	AACGTAGCCTCACAGGAATAAAACGTAGCTTTAA
YA163	CRISPR1	46	BLRN01000035	11339	................................	ATCTATTAAAATTTTGTTGCTTGCTCCTCTTTTAC
YA163	CRISPR1	47	BLRN01000035	11406	................................	TGTCATTTTAAAATCTAATATCATTTTATTTATC
YA163	CRISPR1	48	BLRN01000035	11472	................................	GGTATCATTCTTCCACCTCTTTCAAATCTCTACCG
YA163	CRISPR1	49	BLRN01000035	11539	................................	ATTTTATTTTCTCCTTTTTTTATGTTAAGTTATT
YA163	CRISPR1	50	BLRN01000035	11605	................................	TCCCGGGATATCAAGTAGTGTAAACGTTACGGACG
YA163	CRISPR1	51	BLRN01000035	11672	................................	ATCTTTATCATATTTCACATAATCAAAACTAGTTT
YA163	CRISPR1	52	BLRN01000035	11739	................................	AACTCTATCTATATCACTTTCTTTACTTTCGTATA
YA163	CRISPR1	53	BLRN01000035	11806	................................	GATAAAAAACATTTTTTTATCGGTCCCGCGGAAACC
YA163	CRISPR1	54	BLRN01000035	11874	................................	TCTGTGGAAAATCGTCACTGTATCAGCAGGAGCTG
YA163	CRISPR1	55	BLRN01000035	11941	................................	CGCTAGATGAAGATGAAAAAAAGCAGGAAATTAT
YA163	CRISPR1	56	BLRN01000035	12007	................................	ACTATCTTTACCCCCTTCTATGCGTTCTTGTATA
YA163	CRISPR1	57	BLRN01000035	12073	................................	ATGCAAGAATTACTCAAAGCTATCGACTACTGTAA
YA163	CRISPR1	58	BLRN01000035	12140	................................	AATATCTTGTAGATGTTGCAAATAAAGTTATCAAAA
YA163	CRISPR1	59	BLRN01000035	12208	................................	ATTTCTTAGTAAGTAAATGAACATTTGGCTGACTT
YA163	CRISPR1	60	BLRN01000035	12275	................................	CTTTATGATTTGCAGTAACGATTATGATTATGTCCTC
YA163	CRISPR1	61	BLRN01000035	12344	................................	GTCCATATGGTAAAGCCCTATGTAAAAAACTATTA
YA163	CRISPR1	62	BLRN01000035	12411	................................	AAAAGCCTGCTCAAAGAAGAAAATCCTTTTAAAG
YA163	CRISPR1	63	BLRN01000035	12477	................................	TTACTAAAGTCTGCAAAGGATTGGAAAGCCTTTAC
YA163	CRISPR1	64	BLRN01000035	12544	................................	AATTTCAGGTTGTCCAAAATCTTCGACTTGAAAGCC
YA163	CRISPR1	65	BLRN01000035	12612	................................	TTCCTTTGAAAGATTCGCCTTGATCCGGATGATACCA
YA163	CRISPR1	66	BLRN01000035	12681	................................	GTTAAAATCTTTGATCGTAAAAACTGATTATAAAAA
YA163	CRISPR1	67	BLRN01000035	12749	................................	GCCTTTTGCTAAAGTCGATAAATTTTTTGACCCTGA
YA163	CRISPR1	68	BLRN01000035	12817	................................	GGTTTTACCGTAAAGTACAGGAGTAAGAAAGAAA
YA163	CRISPR1	69	BLRN01000035	12883	................................	TTTTCTTGAGCAAGAAATGCGTAAACTTGAAGACG
YA163	CRISPR1	70	BLRN01000035	12950	......T............T............	GTTTAAAGCTTATGCTAGCCCGCCAAAAGTAGAAGA
YA163	CRISPR1	71	BLRN01000035	13018	......T............T............	TTTGGGTATCAAGGGAAACAAAATCTTATAAAG
YA163	CRISPR1	-	BLRN01000035	13083	.........-C........T.A..T.......	-
YA5	CRISPR1	1	BLRO01000034	8315	................................	TGGAATGTATTTCATTATTATACAATAATCGCCCT
YA5	CRISPR1	2	BLRO01000034	8382	................................	CATTTAGTATCTGTAACCTTGATAAGGGTTTTTAAA
YA5	CRISPR1	3	BLRO01000034	8450	................................	AACAACAAAAATTTCATTACTGCCTGCGGGTTGAATC
YA5	CRISPR1	4	BLRO01000034	8519	................................	CTGTAAGTAAAGGGCTTGAATATAACGAGCTGTCAG
YA5	CRISPR1	5	BLRO01000034	8587	................................	TTGAATAACAGCACCTAATGCAGCACCTAAAATACA
YA5	CRISPR1	6	BLRO01000034	8655	................................	ATTAGCGGTAGAAGGCAGAGTAACTATGATTATT
YA5	CRISPR1	7	BLRO01000034	8721	................................	ATAATGACAATGCCCATAAAAATTATTGCAATAAT
YA5	CRISPR1	8	BLRO01000034	8788	................................	TACCCCAGACACCGTAACATCTTCTAAGTAAACG
YA5	CRISPR1	9	BLRO01000034	8854	................................	TTCTTGCGTTCGTTGAAATTCTTTTAACTCTCTTAG
YA5	CRISPR1	10	BLRO01000034	8922	................................	TTTTTATTGGTCTTTTTCATCAGAATTATCGCCGC
YA5	CRISPR1	11	BLRO01000034	8989	................................	TTCGTTGATATGATTTCTAAGCGAGCCGATTTTAC
YA5	CRISPR1	12	BLRO01000034	9056	................................	TCGCTTTGTATAAGGCAACTTACTCACGCCCGAACC
YA5	CRISPR1	13	BLRO01000034	9124	................................	ATATTGATCTTTGTTACGAACATAAACATGTTTATC
YA5	CRISPR1	14	BLRO01000034	9192	................................	TTCAACCATGTAATTTTGAGCAAACCACAAGTCCA
YA5	CRISPR1	15	BLRO01000034	9259	................................	AATAGTTTGTCAGGCAGTGGATAAGTAAACGTATGC
YA5	CRISPR1	16	BLRO01000034	9327	................................	TTTTAATGATATAGGACACATTCGAATCAATTTCC
YA5	CRISPR1	17	BLRO01000034	9394	................................	ATAATGACAATGCCCATAAAAATTATGGCGATAA
YA5	CRISPR1	18	BLRO01000034	9460	................................	ATCATTTTGTTGCTGTGTCTGTTCTTTCTGGCAA
YA5	CRISPR1	19	BLRO01000034	9526	................................	ATATTCTTGCGCTAATACTTGATAGTCGGCTTGTA
YA5	CRISPR1	20	BLRO01000034	9593	................................	TTAAATAATGTAAATTTTTCTTATAATCGTGTTGA
YA5	CRISPR1	21	BLRO01000034	9660	................................	TATCCCTCCTTGGATACCAAATTCATTAAGCAATT
YA5	CRISPR1	22	BLRO01000034	9727	................................	AATTGTAGCGATACTATGTGCTAATGATTTTTCAG
YA5	CRISPR1	23	BLRO01000034	9794	................................	AGGAAATATCCAAAAATTGGCCGATTATTTCGAAGTT
YA5	CRISPR1	24	BLRO01000034	9863	................................	TTGGTATATTCGTTTAAATACTGATTTCATAAC
YA5	CRISPR1	25	BLRO01000034	9928	................................	TGCTGTCTTCAAGTTCATCACCGCAACGTTAGGC
YA5	CRISPR1	26	BLRO01000034	9994	................................	TTGTGCTATCTTTTCAAATTCTACTGGTCGTGTAT
YA5	CRISPR1	27	BLRO01000034	10061	................................	ATGTCAGATTTTACGCCCGGTAAGAATTTACCTG
YA5	CRISPR1	28	BLRO01000034	10127	................................	TAGTTTTGTCCAACTTAGGTTCTTGCTCTGTAAAATA
YA5	CRISPR1	29	BLRO01000034	10196	................................	ATCATTCACGCCCCCAAGAATCATAGATCGTAATTT
YA5	CRISPR1	30	BLRO01000034	10264	................................	AATAATTTTTGTCAGCGATGCAGATTTTGAAGGT
YA5	CRISPR1	31	BLRO01000034	10330	................................	GTTCTTGCTAACTCGATTTGAACTGGACTGCGAGCAT
YA5	CRISPR1	32	BLRO01000034	10399	................................	ATTGCTTCCCCACAGTTTACAATACCTGTGCCACTA
YA5	CRISPR1	33	BLRO01000034	10467	................................	TATTTCCTCGAAAGCGGAAGCTAGCGTAGGAAA
YA5	CRISPR1	34	BLRO01000034	10532	................................	GATATCTTTCGTGGCACTGTCGCCCGCTTGTTCCAG
YA5	CRISPR1	35	BLRO01000034	10600	................................	ATTGTGTACTTTAAGAGCTTCTCGAAAGAGTTGCTC
YA5	CRISPR1	36	BLRO01000034	10668	................................	ATTAAACGAAGGTGCGTCTCTGACTTCTGCCAGAAA
YA5	CRISPR1	37	BLRO01000034	10736	................................	TTCTTGAGTGTCCATCAAATCCGCTGCATCATAAA
YA5	CRISPR1	38	BLRO01000034	10803	................................	TTGTTTGAAAAAAATCAACATCTCTTAATAGTCC
YA5	CRISPR1	39	BLRO01000034	10869	................................	TCTTAGTCCTCCTTATTCTTTGCCCTATTGTATAG
YA5	CRISPR1	40	BLRO01000034	10936	................................	TGGGTATGTTGTTACACCGTTAGAAGTTGTACCGTT
YA5	CRISPR1	41	BLRO01000034	11004	................................	TGAAATAAAAAAGGTCATGATTTTTAGTTGCATAA
YA5	CRISPR1	42	BLRO01000034	11071	................................	CAAATCGGTATATTATACTTTGCACAATATTTTT
YA5	CRISPR1	43	BLRO01000034	11137	................................	CTAATTTTAATTACTTTTTTGAATCGATTTTTGACG
YA5	CRISPR1	44	BLRO01000034	11205	................................	TCCTGCGTCTTGCCCAGAAATCCAAGAGTAGTAC
YA5	CRISPR1	45	BLRO01000034	11271	................................	AGTACATCCTTTCTATAATGGCGTTTATAAAGATAC
YA5	CRISPR1	46	BLRO01000034	11339	................................	CCTTATCGTTCTGCAAACTGTTATCACTATTAGAA
YA5	CRISPR1	47	BLRO01000034	11406	................................	TTTTAAAAATTTTGAAGTAAGCAACCAAGAAACT
YA5	CRISPR1	48	BLRO01000034	11472	................................	CCAAAAATCAATGAAACAAACTTGTCCAATGTTG
YA5	CRISPR1	49	BLRO01000034	11538	................................	AGTATCATTATCGGTAATTTCTTCTGCCACGTCCGA
YA5	CRISPR1	50	BLRO01000034	11606	................................	TGAACGTATAAGCTCCGCTTCGGTTTTGTTGTGTGC
YA5	CRISPR1	51	BLRO01000034	11674	................................	TAAAAAGTTTTTTATTCCTTTATTCATAGTGTTT
YA5	CRISPR1	52	BLRO01000034	11740	................................	ATCTTATGTCTACGTTTTACCTCTTTAATCCTTC
YA5	CRISPR1	53	BLRO01000034	11806	................................	GTTAATAAGTACTTGTTCCCAAAAATAAATGAAAC
YA5	CRISPR1	54	BLRO01000034	11873	................................	AATTACTTATATAAGTAGGTGAAAAAAATGGAATT
YA5	CRISPR1	55	BLRO01000034	11940	................................	ACGGAAACCTCCTAAATCTTCGCTCAATGTATTAA
YA5	CRISPR1	56	BLRO01000034	12007	.......................T........	ATAGCCTAATAGACTTTCAGGAATTACATAGCGAG
YA5	CRISPR1	57	BLRO01000034	12074	................................	TTTTCTTGAGCAAGAAATGCGTAAACTTGAAGACG
YA5	CRISPR1	58	BLRO01000034	12141	......T............T............	GTTTAAAGCTTATGCTAGCCCGCCAAAAGTAGAAGA
YA5	CRISPR1	59	BLRO01000034	12209	......T............T............	TTTGGGTATCAAGGGAAACAAAATCTTATAAAG
YA5	CRISPR1	-	BLRO01000034	12274	.........-C........T.A..T.......	-
YG2	CRISPR1	1	BLRP01000086	8347	................................	AAATCTACTTTTAACCCCGATTGTTCCATGGTTACCC
YG2	CRISPR1	2	BLRP01000086	8416	................................	TGTTACGCCCGGTTTATCAAAAACGTCTACTACAT
YG2	CRISPR1	3	BLRP01000086	8483	................................	TCCTCTCCCCTTTCTTTTGGTTAGCCTTTTAACCT
YG2	CRISPR1	4	BLRP01000086	8550	................................	TTAACAGATTAAAAACTGGAACTCAAATTAAACT
YG2	CRISPR1	5	BLRP01000086	8616	................................	AAGATTTGCAAAAAGAAATGATTGTAGGCGGAAGG
YG2	CRISPR1	6	BLRP01000086	8683	................................	CAAATTGCTGGACTTGATCCAACAAGTCGAATTATA
YG2	CRISPR1	7	BLRP01000086	8751	................................	TATATGTGCTTTGTGGGTCTGTTTGCGTTATCCCT
YG2	CRISPR1	8	BLRP01000086	8818	................................	TCGTCGTCATCATTTAGAATCATGACCAAGTGGATC
YG2	CRISPR1	9	BLRP01000086	8886	................................	CACTTTACGCAGACGGATTGATAACGTAGAGCAAAA
YG2	CRISPR1	10	BLRP01000086	8954	................................	AAATATCGGATGAGGTAGATAAAGCACTATCTTTTCT
YG2	CRISPR1	11	BLRP01000086	9023	................................	ATCTACACGGGACAACCCATTGTTTAAGTCCTTTT
YG2	CRISPR1	12	BLRP01000086	9090	................................	TATAACATCATATATACGGCCTTTATAATTTTCTC
YG2	CRISPR1	13	BLRP01000086	9157	................................	TCGATATGATTTAATGCGTTTCGGTAAGCAAAACGAT
YG2	CRISPR1	14	BLRP01000086	9226	................................	ATAGCATTAGAATGAAATATATCGCCTAGCGACTC
YG2	CRISPR1	15	BLRP01000086	9293	................................	TCATTAATGTAATTAATATACCTTGTTAAGTAAC
YG2	CRISPR1	16	BLRP01000086	9359	................................	TTTATCTTATAATTATATTATATACTATAAAGCAT
YG2	CRISPR1	17	BLRP01000086	9426	................................	TTACTATCTCACTATTACTAAGCAACTAAGGCTTAATCT
YG2	CRISPR1	18	BLRP01000086	9497	................................	TTACTGAGTCCCCTTTTTCAAACTCATTGTTGCGG
YG2	CRISPR1	19	BLRP01000086	9564	................................	TACAATATCTTTTGTAGGTTTTGGACGGTTAAGACT
YG2	CRISPR1	20	BLRP01000086	9632	................................	TTGCTCAACTGTGATAAACTGGTTATCCTTGTCTA
YG2	CRISPR1	21	BLRP01000086	9699	................................	TTGATTATCTAAGCCACTATAAGCTTTATAAACT
YG2	CRISPR1	22	BLRP01000086	9765	................................	ATCTAATGGAAAATACGAATAATAGTTTCTGCCCTC
YG2	CRISPR1	23	BLRP01000086	9833	................................	TATTGTTTTAAGACAAATGATTGTTAAATATTATAC
YG2	CRISPR1	24	BLRP01000086	9901	................................	TTATTCCTCCTAGTAATTTGTTGCATCTTGCCAG
YG2	CRISPR1	25	BLRP01000086	9967	................................	TTTTAACATTTAATTATCCTCCAATATTGTATATAA
YG2	CRISPR1	26	BLRP01000086	10035	................................	ATCGTATTGGTCGTTGTAAATCTTGACTAGATACAG
YG2	CRISPR1	27	BLRP01000086	10103	................................	TTATAGGTATTGATAAAGAATCTTTTGAAATTAAA
YG2	CRISPR1	28	BLRP01000086	10170	................................	TCTAATATAAGTTTTGCCATTTATTGTAATGTTGT
YG2	CRISPR1	29	BLRP01000086	10237	................................	AACGTAGCCTCACAGGAATAAAACGTAGCTTTAA
YG2	CRISPR1	30	BLRP01000086	10303	................................	AACGTAGCCTCACAGGAATAAAACGTAGCTTTAA
YG2	CRISPR1	31	BLRP01000086	10369	................................	ATCTATTAAAATTTTGTTGCTTGCTCCTCTTTTAC
YG2	CRISPR1	32	BLRP01000086	10436	................................	TTACTAAAGTCTGCAAAGGATTGGAAAGCCTTTAC
YG2	CRISPR1	33	BLRP01000086	10503	................................	AATTTCAGGTTGTCCAAAATCTTCGACTTGAAAGCC
YG2	CRISPR1	34	BLRP01000086	10571	................................	TTCCTTTGAAAGATTCGCCTTGATCCGGATGATACCA
YG2	CRISPR1	35	BLRP01000086	10640	................................	GTTAAAATCTTTGATCGTAAAAACTGATTATAAAAA
YG2	CRISPR1	36	BLRP01000086	10708	................................	GCCTTTTGCTAAAGTCGATAAATTTTTTGACCCTGA
YG2	CRISPR1	37	BLRP01000086	10776	................................	AGTATTATTGGAGAACTTCTTATAGTCCTCCATATC
YG2	CRISPR1	38	BLRP01000086	10844	...........T....................	TCTGTGGAAAATCGTCACTGTATCAGCAGGAGCTG
YG2	CRISPR1	39	BLRP01000086	10911	................................	CGCTAGATGAAGATGAAAAAAAGCAGGAAATTAT
YG2	CRISPR1	40	BLRP01000086	10977	................................	ACTATCTTTACCCCCTTCTATGCGTTCTTGTATA
YG2	CRISPR1	41	BLRP01000086	11043	................................	AGTTAAATCGATAGGTAATTACCATATCCAAACGG
YG2	CRISPR1	42	BLRP01000086	11110	................................	AGTACATCCTTTCTATAATGGCGTTTATAAAGATAC
YG2	CRISPR1	43	BLRP01000086	11178	................................	CCTTATCGTTCTGCAAACTGTTATCACTATTAGAA
YG2	CRISPR1	44	BLRP01000086	11245	................................	TTTTAAAAATTTTGAAGTAAGCAACCAAGAAACT
YG2	CRISPR1	45	BLRP01000086	11311	................................	TTCTAAGATTGGTCTTATCAAGTCCATGCGGTAAT
YG2	CRISPR1	46	BLRP01000086	11378	................................	TTCGAACATATCGATGTCGATCAGCACCACTTTGT
YG2	CRISPR1	47	BLRP01000086	11445	................................	GTATTTTAAACAGAGCAAAGCATATGGAAAGCTGT
YG2	CRISPR1	48	BLRP01000086	11512	................................	TGAACGTATAAGCTCCGCTTCGGTTTTGTTGTGTGC
YG2	CRISPR1	49	BLRP01000086	11580	................................	AATAGTTTTCATGGCGTCGTTTAGAGGCGCGCCGTAA
YG2	CRISPR1	50	BLRP01000086	11649	................................	CCTCTGTGTGCGATGTAGTGAACAGAAGCGCCAGAAC
YG2	CRISPR1	51	BLRP01000086	11718	................................	AAGACAAAAGAAGAAGCAAAAGAATACGTTAAGAGA
YG2	CRISPR1	52	BLRP01000086	11786	................................	ATCATCATCAATGGCTTTTTGCTCAAAAAGACAATC
YG2	CRISPR1	53	BLRP01000086	11854	................................	AAAATAACTCCGATAAATATAACGAAACAAACTT
YG2	CRISPR1	54	BLRP01000086	11920	................................	CCTGCTTTAATGGCTTGTTGAACAAAAGTATCGCAA
YG2	CRISPR1	55	BLRP01000086	11988	................................	TATTGACCCAAGAGAACACTATTTAAATATAAAAAT
YG2	CRISPR1	56	BLRP01000086	12056	................................	TGGTGGTTCTGGCGGTTCTGGTGGATCAGATGAC
YG2	CRISPR1	57	BLRP01000086	12122	................................	TTTTCTTGAGCAAGAAATGCGTAAACTTGAAGACG
YG2	CRISPR1	58	BLRP01000086	12189	......T............T............	GTTTAAAGCTTATGCTAGCCCGCCAAAAGTAGAAGA
YG2	CRISPR1	59	BLRP01000086	12257	......T............T............	TTTGGGTATCAAGGGAAACAAAATCTTATAAAG
YG2	CRISPR1	-	BLRP01000086	12322	.........-C........T.A..T.......	-
WJ7	CRISPR2	1	BLRM01000032	8111	................................	AACAATTTATGAAAGAAGTGGAAATAGTATTAAA
WJ7	CRISPR2	2	BLRM01000032	8177	................................	CTTTTCCTTCAACCGCTCCGCATTGTCCGAATTT
WJ7	CRISPR2	3	BLRM01000032	8243	................................	TAATTAGCAACTTATCTAAAAAAGGTTATATAAGCG
WJ7	CRISPR2	4	BLRM01000032	8311	................................	CCCGCTAAGAGGCGATTGAATTTTAATTTGCGTAC
WJ7	CRISPR2	5	BLRM01000032	8378	................................	ATTGTCAGTCGTCTGGGGAACCATTGCATATTCA
WJ7	CRISPR2	6	BLRM01000032	8444	................................	AACGCCTAAGTCATCAAGGACGACCAAATCCGTT
WJ7	CRISPR2	7	BLRM01000032	8510	................................	CGACATTATTATTAAACGAAAATCCGACAATAGCG
WJ7	CRISPR2	8	BLRM01000032	8577	................................	AAGACGCTAGAGATACCGGAGAAGACTATTACCTT
WJ7	CRISPR2	9	BLRM01000032	8644	................................	ATTTGAACTTGTGTCCATTTAATCATGTTACTTAC
WJ7	CRISPR2	10	BLRM01000032	8711	................................	ACTTTTCCAAATACTTTTTTGTTATTTAATTCAAC
WJ7	CRISPR2	11	BLRM01000032	8778	................................	ATTTTTTTTTCAAAGTTATCTAGTGGTGTTGTAA
WJ7	CRISPR2	12	BLRM01000032	8844	................................	AAAAATAGCGAACGTAATATTGTTTTTAGTATAT
WJ7	CRISPR2	13	BLRM01000032	8910	................................	CTAGATTGGGCTTTTCTGCTACTCCTTGGCGTATG
WJ7	CRISPR2	14	BLRM01000032	8977	................................	AACGTATCAACGACAATATCGCGGAAATGCGCAAA
WJ7	CRISPR2	15	BLRM01000032	9044	................................	TACTTGTTCCAAATCTAATTTTCCTAAAATTTCT
WJ7	CRISPR2	16	BLRM01000032	9110	................................	CTTAATCGTTGCCATGGTTTACCTCCATTTGTTTG
WJ7	CRISPR2	17	BLRM01000032	9177	................................	GATTGTATCTTTAATCCAGTGATATATCTTTTTAA
WJ7	CRISPR2	18	BLRM01000032	9244	................................	TTTTGATTATTAAGGAGGTGCAAACGTTTGATACA
WJ7	CRISPR2	19	BLRM01000032	9311	................................	TGAAAGTGTATGCTCCGCTTTGGTTTTGTTGGCCGC
WJ7	CRISPR2	20	BLRM01000032	9379	................................	ATCCATCGAATGGGTAAAACTTAACCACGGCACCCT
WJ7	CRISPR2	21	BLRM01000032	9447	................................	TCCGATTTGTAAATGTGCTGATTTCCTTAGAATAT
WJ7	CRISPR2	22	BLRM01000032	9514	................................	TTAGTAGATCAATAGACCGTTTTTTGTTTTTTAAA
WJ7	CRISPR2	23	BLRM01000032	9581	................................	ATTGATTTTACGAGAAAAAGTTTGGTTCGATATCCC
WJ7	CRISPR2	24	BLRM01000032	9649	................................	AGCAAAAGAAATACTTATATTTTTATTATTTTAG
WJ7	CRISPR2	25	BLRM01000032	9715	................................	TAGGTAATAAAGGCAAGCAAGTAACTCCTCCATA
WJ7	CRISPR2	26	BLRM01000032	9781	................................	TGATGACCGCGACGGAAAAAGTAAAGGTCAAGTCA
WJ7	CRISPR2	27	BLRM01000032	9848	................................	TGAGTATGTTAAATTACTTGCTGTGAGCAAAACA
WJ7	CRISPR2	28	BLRM01000032	9914	................................	TCTCATGGAGGAACAACCCGAGGACTGCTGTTACT
WJ7	CRISPR2	29	BLRM01000032	9981	................................	CTACACGGTTGGAAACTTTACGTGTTTGCTTATC
WJ7	CRISPR2	30	BLRM01000032	10047	................................	GAAAAATCGGTTGATGATGCAGTAAAAGAATATG
WJ7	CRISPR2	31	BLRM01000032	10113	................................	AGAAATACAACGAAAATCCGCAACGGTGTGGGAGT
WJ7	CRISPR2	32	BLRM01000032	10180	................................	TTATCGTAGTGCCAACGCACAAAAGCGTTCGGGTCT
WJ7	CRISPR2	33	BLRM01000032	10248	................................	GAGAACCTGAACCCGTGAAAGGAAAGAATGATTTG
WJ7	CRISPR2	34	BLRM01000032	10315	................................	ATGCTGGAGTTAAGTGCACGCATCTCACGCTTTACC
WJ7	CRISPR2	35	BLRM01000032	10383	................................	AAAAGATAATCAATATAATGTAGAAACGCTAAGA
WJ7	CRISPR2	36	BLRM01000032	10449	................................	TCTTGAGTATACAGGTAAAGAAGCCCAAGCAACCT
WJ7	CRISPR2	37	BLRM01000032	10516	................................	CAAGTGTAGGCTTTCCCGTGGATATGTAAGCCTT
WJ7	CRISPR2	38	BLRM01000032	10582	................................	CATAGCGTCAAGATCTGTGTCTGGAAAGACTTCT
WJ7	CRISPR2	39	BLRM01000032	10648	................................	TCTTTATACTTCCAAAATGAGTGGTGGGGCTTAGA
WJ7	CRISPR2	40	BLRM01000032	10715	................................	TTTTAACTTTAATGTGAGCTAGCCCCAAACCCG
WJ7	CRISPR2	41	BLRM01000032	10780	................................	CTGCTGGTTGAATACGAATTCTTTTTGCTCCGA
WJ7	CRISPR2	42	BLRM01000032	10845	................................	TGTTGCGTGCTAGCAGATTGGCTACTACCGCTATT
WJ7	CRISPR2	43	BLRM01000032	10912	................................	AAACTATTTGAACCAAAAAATACACAAGATATGA
WJ7	CRISPR2	44	BLRM01000032	10978	................................	AACATGGAAGAATTTATCGAAGAGAATCTCACAGAG
WJ7	CRISPR2	45	BLRM01000032	11046	................................	TATTTTTTGGAAAATGTCTAATTCTGCTGCTGTTG
WJ7	CRISPR2	46	BLRM01000032	11113	................................	TCACCCCCTTTCGTTGCTTCCTCGTAGTTTTTGGT
WJ7	CRISPR2	-	BLRM01000032	11180	................................	-
WJ7	CRISPR2	47	BLRM01000032	20533	................................	GCTATCTTGATTGGGTACAAGAAGTTGGCGAAAAA
WJ7	CRISPR2	48	BLRM01000032	20600	................................	ATTTGTGGTATAATATTTGACAATCATTTGTCTTA
WJ7	CRISPR2	49	BLRM01000032	20667	................................	TACAATTTCTAGTAAAAACAAATCATTCTTTCCTTTC
WJ7	CRISPR2	50	BLRM01000032	20736	................................	TCCGGGGTCGCCCTTAGGTCCAATCTGGTAATCAG
WJ7	CRISPR2	51	BLRM01000032	20803	................................	AGAAGATCAATAAAACCTTTTACCCGATAAACGAA
WJ7	CRISPR2	52	BLRM01000032	20870	................................	AGGACGTGACAGTAGAAGCTATCATAATGGGAGCA
WJ7	CRISPR2	53	BLRM01000032	20937	................................	TAAATGATGACGGTGGGAAAGAATTTATCCCTAAA
WJ7	CRISPR2	54	BLRM01000032	21004	................................	GAAAATATGGGCTTTACAGCACAAGAAACAGAAG
WJ7	CRISPR2	55	BLRM01000032	21070	................................	TTATAGTGGCCAACGTCGTTATGTCGCTATGACAA
WJ7	CRISPR2	56	BLRM01000032	21137	................................	GGTGTAACTCTCGACTATTTACATGGTAGAGAAGCC
WJ7	CRISPR2	57	BLRM01000032	21205	................................	CCCAGTGTACGCCCAACACGACAAGAAATGGCCAA
WJ7	CRISPR2	58	BLRM01000032	21272	................................	AATAGATTCCTCAGCCATCAAGTAGCTCAAACGT
WJ7	CRISPR2	59	BLRM01000032	21338	................................	AAGACACTAATACTTCAAGAGGAACAATTAATCGT
WJ7	CRISPR2	60	BLRM01000032	21405	................................	AAACATAGAGCGCCAGTCCTCTGTTTGGTCTAACA
WJ7	CRISPR2	61	BLRM01000032	21472	................................	ATATTGAACAAGTTTTCTTTAATCCTTATCAATC
WJ7	CRISPR2	62	BLRM01000032	21538	................................	TTTACGCCCTTAATTCGTAAGATGCCATGTTCGTC
WJ7	CRISPR2	63	BLRM01000032	21605	................................	CATTTCGTAAAATTTACGATGCAGCGGACTTGAT
WJ7	CRISPR2	64	BLRM01000032	21671	................................	TTGTGTAGAATCATCTAAACCATTCCACCAATCAA
WJ7	CRISPR2	65	BLRM01000032	21738	................................	TTTGTCGATTGAATAAAATGATCGGCTTGTGATT
WJ7	CRISPR2	66	BLRM01000032	21804	................................	AAGAAACTTCGCAAGACCAGTATGAAAGTAAGATT
WJ7	CRISPR2	67	BLRM01000032	21871	................................	CTCCATGGAACAAGTGAAAATGGCATTGGAAATAAC
WJ7	CRISPR2	68	BLRM01000032	21939	................................	AAAAGAAGTTTCCTCAAGAGATGGCAAAAAGAACTG
WJ7	CRISPR2	69	BLRM01000032	22007	................................	TGATTCATTAAGCAAAAGCTTAGTTGTTCCTATC
WJ7	CRISPR2	70	BLRM01000032	22073	................................	TAATAAAATCATCAACGATTATATGGGCACAAAAC
WJ7	CRISPR2	71	BLRM01000032	22140	................................	CTTGGCTTTATTGAGCATATCCGTAAAGGCTTTTC
WJ7	CRISPR2	72	BLRM01000032	22207	................................	TAAAAACCAAGGAAAAGAAACAAAAGCAACCTTTT
WJ7	CRISPR2	73	BLRM01000032	22274	................................	ATTGATGTTTTGCGCAATCCAAGGATAGTTAGATA
WJ7	CRISPR2	74	BLRM01000032	22341	................................	AATCTATTGGCCAAGAAATTCAAAAACAACAATT
WJ7	CRISPR2	75	BLRM01000032	22407	................................	ACACGTTGTGTATTTGTCTAACTCGGGTTCTCGCTG
WJ7	CRISPR2	76	BLRM01000032	22475	................................	TTTGTATCTAGGAGGAAGACAGGAAAGAGAAAAC
WJ7	CRISPR2	77	BLRM01000032	22541	................................	TTTTCTGGTTTCTCTCCTGAAGTAATTATCCTTGC
WJ7	CRISPR2	78	BLRM01000032	22608	................................	ATACATAATTTGTATTCTCCTTTTTATTTGTTAA
WJ7	CRISPR2	79	BLRM01000032	22674	................................	CCTTATGATGACCTAGCAGACGCTTGGCATTACT
WJ7	CRISPR2	80	BLRM01000032	22740	................................	TAGGTTAGGGGCAACCTCCCGTGGACTTGCATAGG
WJ7	CRISPR2	81	BLRM01000032	22807	................................	AGCAATGGTTAAACGAGGCTTGGATTGATCTTG
WJ7	CRISPR2	82	BLRM01000032	22872	................................	CTTTTTTTATTTTACTTTTATATCTTTTTCCGCCA
WJ7	CRISPR2	83	BLRM01000032	22939	................................	TGCTAATGTAGATATATGGGTATGACGTAGTATATG
WJ7	CRISPR2	84	BLRM01000032	23007	................................	CCCAATATCTAATCCAGAAGCTAGTCCGCCTAGT
WJ7	CRISPR2	85	BLRM01000032	23073	................................	ACATCTGTTTTCTTAGCTTCGTGGTCTCCGTGAAC
WJ7	CRISPR2	86	BLRM01000032	23140	................................	TTCAGGGCTAAGCTCTCTTCCTAAATACCGTTCC
WJ7	CRISPR2	87	BLRM01000032	23206	................................	AGCAAGAATCTTAGAAGCTTTTGCAAGGAGTTTTT
WJ7	CRISPR2	88	BLRM01000032	23273	................................	TTATTTTATAACAAAAGATGAGGATGACGAACCTG
WJ7	CRISPR2	89	BLRM01000032	23340	................................	TAACATTTGGAATGGCATTAAAAATCTAGCCTCCA
WJ7	CRISPR2	90	BLRM01000032	23407	......T.........................	GTTGTCCATCTCAGAAAGTGTGGTAATGGATTGTG
WJ7	CRISPR2	91	BLRM01000032	23474	................................	TTGAATTAAAAGATGGAGATAAGTTTTTGCTCACTC
WJ7	CRISPR2	92	BLRM01000032	23542	................................	AATCTGAGGCAGAAGCCGAATGGTCGGACTGGAA
WJ7	CRISPR2	93	BLRM01000032	23608	................................	-
MJ4	CRISPR2	17	NZ_CP012047	495708	................................	AGGAGAGGGAATCAATGACAGTATTCAATTTATT
MJ4	CRISPR2	16	NZ_CP012047	495642	................................	ACCAAAAACTACGAGGAAGCAACGAAAGGGGGTGA
MJ4	CRISPR2	15	NZ_CP012047	495575	................................	AACCCCTCAATTCGATGTGATTCCAACATGACCATT
MJ4	CRISPR2	14	NZ_CP012047	495507	................................	CAACAGCAGCAGAATTAGACATTTTCCAAAAAATA
MJ4	CRISPR2	13	NZ_CP012047	495440	................................	CTCTGTGAGATTCTCTTCGATAAATTCTTCCATGTT
MJ4	CRISPR2	12	NZ_CP012047	495372	................................	TCATATCTTGTGTATTTTTTGGTTCAAATAGTTT
MJ4	CRISPR2	11	NZ_CP012047	495306	................................	AATAGCGGTAGTAGCCAATCTGCTAGCACGCAACA
MJ4	CRISPR2	10	NZ_CP012047	495239	................................	TCGGAGCAAAAAGAATTCGTATTCAACCAGCAG
MJ4	CRISPR2	9	NZ_CP012047	495174	................................	CGGGTTTGGGGCTAGCTCACATTAAAGTTAAAA
MJ4	CRISPR2	8	NZ_CP012047	495109	................................	TCTAAGCCCCACCACTCATTTTGGAAGTATAAAGA
MJ4	CRISPR2	7	NZ_CP012047	495042	................................	AGAAGTCTTTCCAGACACAGATCTTGACGCTATG
MJ4	CRISPR2	6	NZ_CP012047	494976	................................	AGGGTGCCGTGGTTAAGTTTTACCCATTCGATGGAT
MJ4	CRISPR2	5	NZ_CP012047	494908	................................	GTTGAATTAAATAACAAAAAAGTATTTGGAAAAGT
MJ4	CRISPR2	4	NZ_CP012047	494841	................................	GTAAGTAACATGATTAAATGGACACAAGTTCAAAT
MJ4	CRISPR2	3	NZ_CP012047	494774	................................	AAGGTAATAGTCTTCTCCGGTATCTCTAGCGTCTT
MJ4	CRISPR2	2	NZ_CP012047	494707	................................	AAAAATACAGCCACTCACGACACTTATAAAAGTG
MJ4	CRISPR2	1	NZ_CP012047	494641	................................	TTGTGTTTATACAGTACCAGACGATCGCTTTCAA
MJ4	CRISPR2	-	NZ_CP012047	494575	................................	-
MJ4	CRISPR2	18	NZ_CP012047	506911	................................	CCGTGATAATTTGGATCGCCTGGACGATAGCCTGA
MJ4	CRISPR2	19	NZ_CP012047	506978	................................	AACTGTAAAGCCTTGAATTACGCCACCTAAAATCG
MJ4	CRISPR2	20	NZ_CP012047	507045	................................	AGATTTTTGATATAAAGTAACTAAGGCTGTAATT
MJ4	CRISPR2	21	NZ_CP012047	507111	................................	AGGACGTGACAGTAGAAGCTATCATAATGGGAGCA
MJ4	CRISPR2	22	NZ_CP012047	507178	................................	TAAATGATGACGGTGGGAAAGAATTTATCCCTAAA
MJ4	CRISPR2	23	NZ_CP012047	507245	................................	GAAAATATGGGCTTTACAGCACAAGAAACAGAAG
MJ4	CRISPR2	24	NZ_CP012047	507311	................................	TTATAGTGGCCAACGTCGTTATGTCGCTATGACAA
MJ4	CRISPR2	25	NZ_CP012047	507378	................................	GGTGTAACTCTCGACTATTTACATGGTAGAGAAGCC
MJ4	CRISPR2	26	NZ_CP012047	507446	................................	ACAAAGTTTAGAGATAGATATTTGATAAACTGCT
MJ4	CRISPR2	27	NZ_CP012047	507512	................................	ATCTGTTGCTACGCTTCAAGGATTCTTGGACGACGT
MJ4	CRISPR2	28	NZ_CP012047	507580	................................	ACAAAGTTTAGAGATAGATATTTGATAAACTGCT
MJ4	CRISPR2	29	NZ_CP012047	507646	................................	ATCTGTTGCTACGCTTCAAGGATTCTTGGACGACGT
MJ4	CRISPR2	30	NZ_CP012047	507714	................................	GCTTTCGAGCGCGACTTGATACGTGCCACTAGCG
MJ4	CRISPR2	31	NZ_CP012047	507780	................................	AATACGAGGGCCATCGGTTTAGATACGAAACAAAA
MJ4	CRISPR2	32	NZ_CP012047	507847	................................	CGATGAGAAAATTTACAAAAGCATTGACCAAAAACA
MJ4	CRISPR2	33	NZ_CP012047	507915	................................	TCAAAAACCAGATAGTGAGGGAGGTACGCAAGGCAA
MJ4	CRISPR2	34	NZ_CP012047	507983	................................	ATTGTTTAATATTAAAGACGGCGTACAATATATC
MJ4	CRISPR2	35	NZ_CP012047	508049	................................	AACATCTGAACCAGCATTTGATGGAAATACTTGACA
MJ4	CRISPR2	36	NZ_CP012047	508117	................................	AATCTGAGGCAGAAGCCGAATGGTCGGACTGGAA
MJ4	CRISPR2	37	NZ_CP012047	508183	................................	TACAATAAATGTAGCGGTTTCTTTATTATTTGCCA
MJ4	CRISPR2	-	NZ_CP012047	508250	...............G........TA.---G.	-
YA5	CRISPR3	1	BLRO01000075	2671	.A..........................	TAAATTAAACGATGCTCAAGGAAGATTGGCAAG
YA5	CRISPR3	2	BLRO01000075	2732	............................	TATATAACATACACAGGCCCCAAGGAGCACAAA
YA5	CRISPR3	3	BLRO01000075	2793	............................	GACCAGCCAAAGCAATAAGTTCCTTTATTGTGG
YA5	CRISPR3	4	BLRO01000075	2854	............................	TCTGACTTCATGGAGGCGATGAGCTGGGCTTTA
YA5	CRISPR3	5	BLRO01000075	2915	............................	CCATACAGATTAGACTATATCTTCGCTATTTAA
YA5	CRISPR3	6	BLRO01000075	2976	............................	GAAGAAACGGCAGACAAGCGAAGCAAGATCAAA
YA5	CRISPR3	7	BLRO01000075	3037	............................	CTATTACTGCTATTGCTGCTAGATTGACTACTG
YA5	CRISPR3	8	BLRO01000075	3098	............................	AACAAAAAAATCGCACAATTCAAGATGACTTTA
YA5	CRISPR3	9	BLRO01000075	3159	............................	GAAGAACGAGACGAATGGTGTGCAGTGGGTATA
YA5	CRISPR3	10	BLRO01000075	3220	............................	CCAAGTAGGTAACGTTCTAAGTCATCGCCTACA
YA5	CRISPR3	11	BLRO01000075	3281	............................	TTGCACCTTTTTAGACGGGTTTTCCAATCAACG
YA5	CRISPR3	12	BLRO01000075	3342	............................	AGATTAAGTAGTGCATACGACCACGCTCTTTCA
YA5	CRISPR3	13	BLRO01000075	3403	............................	TCTTCCAGATCACTTTTTGCACTAGCTGTCTTA
YA5	CRISPR3	-	BLRO01000075	3464	............................	-
YG2	CRISPR3	1	BLRP01000065	2671	.A..........................	TATCGTTGTACGATGATGCCTGTAATCACAGATGA
YG2	CRISPR3	2	BLRP01000065	2734	.A..........................	TAAATTAAACGATGCTCAAGGAAGATTGGCAAG
YG2	CRISPR3	3	BLRP01000065	2795	............................	TATATAACATACACAGGCCCCAAGGAGCACAAA
YG2	CRISPR3	4	BLRP01000065	2856	............................	GACCAGCCAAAGCAATAAGTTCCTTTATTGTGG
YG2	CRISPR3	5	BLRP01000065	2917	............................	TCTGACTTCATGGAGGCGATGAGCTGGGCTTTA
YG2	CRISPR3	6	BLRP01000065	2978	............................	CCATACAGATTAGACTATATCTTCGCTATTTAA
YG2	CRISPR3	7	BLRP01000065	3039	............................	GAAGAAACGGCAGACAAGCGAAGCAAGATCAAA
YG2	CRISPR3	8	BLRP01000065	3100	............................	CTATTACTGCTATTGCTGCTAGATTGACTACTG
YG2	CRISPR3	9	BLRP01000065	3161	............................	AACAAAAAAATCGCACAATTCAAGATGACTTTA
YG2	CRISPR3	10	BLRP01000065	3222	............................	GAAGAACGAGACGAATGGTGTGCAGTGGGTATA
YG2	CRISPR3	11	BLRP01000065	3283	............................	CCAAGTAGGTAACGTTCTAAGTCATCGCCTACA
YG2	CRISPR3	12	BLRP01000065	3344	............................	CAAGTATAAAAATTCTTGCCGTCCTTATGCCAG
YG2	CRISPR3	13	BLRP01000065	3405	............................	AACCCTGATTCTACTTACACAGTCGGGAAGTTA
YG2	CRISPR3	14	BLRP01000065	3466	............................	AAGAGCCTTTATATAAGCTAACTCTTTCTGATA
YG2	CRISPR3	15	BLRP01000065	3527	............................	CAAAAAGGTGACGTTGTGCCTGCTGAATCCGTG
YG2	CRISPR3	16	BLRP01000065	3588	............................	TCGCAACAGGGCTAAGGAGCTATGCCTTGGTCTA
YG2	CRISPR3	17	BLRP01000065	3650	............................	GCTGATTGCTGAAGTCGTCCGATTTCTTTTTTC
YG2	CRISPR3	18	BLRP01000065	3711	............................	TTCCATTTCATCAATTAGTTGTTCTTTGGCTAA
YG2	CRISPR3	19	BLRP01000065	3772	............................	AATGTATAAGACCCGCTAGCATTTTGGTAGTCG
YG2	CRISPR3	20	BLRP01000065	3833	............................	GTTTACACTCCTACAAAGACTTAGGTTTATTAA
YG2	CRISPR3	21	BLRP01000065	3894	............................	TAGACGACAATGAAGCAATTTTAGCAGACGCTG
YG2	CRISPR3	22	BLRP01000065	3955	............................	TGATTAATCAAATCAATATCTCTGACGAAAATA
YG2	CRISPR3	23	BLRP01000065	4016	............................	TTCCACAGGGCTAAACCAAGTTTTTCGGAAAGCA
YG2	CRISPR3	24	BLRP01000065	4078	............................	TCTATTTCGACTAATAAAACTTTTTCTACCCAA
YG2	CRISPR3	25	BLRP01000065	4139	............................	CTTATGCTGTCTTTAATCAATCGGAGCAAGTCG
YG2	CRISPR3	26	BLRP01000065	4200	............................	TAGTTGGTCATAGCTACATAATGACGTTGTCCA
YG2	CRISPR3	-	BLRP01000065	4261	............................	-
MJ4	CRISPR4	1	NZ_CP012047	421503	. ....................................	CTAAGGAAAGTATTCCCTTTCACGTCTAATACAC
MJ4	CRISPR4	2	NZ_CP012047	421574	. ....................................	TCACTCACTCCATTCCTCGACCGTGCCATCTACA
MJ4	CRISPR4	3	NZ_CP012047	421645	A ...................C................	TAAGTTCTTCCACTGATTTATCTTTGTACATTTCA
MJ4	CRISPR4	4	NZ_CP012047	421717	. ...................C................	CCTAGCAACATCAGCACGCTCATCTGTCCCGCTATAT
MJ4	CRISPR4	5	NZ_CP012047	421793	. ...................C................	CGGCAGGCGTTTGACCAGCCAAAGCAATAAGTTCC
MJ4	CRISPR4	6	NZ_CP012047	421865	. ...................C................	TCCTTGAGGAAATTTATTCAAGAGTTGATAGGAAGT
MJ4	CRISPR4	7	NZ_CP012047	421938	. ...................C................	TCTGCTCCACTAAAATTATTCGGTGTGATTTC
MJ4	CRISPR4	8	NZ_CP012047	422007	. ...................C................	CTGTTTGATATCTGTAATAAACGGGCTGTTTTACA
MJ4	CRISPR4	9	NZ_CP012047	422079	G ....................................	ATTCATTTTAATTTCTCCTCTCTTTAACTTTCTA
MJ4	CRISPR4	10	NZ_CP012047	422150	A ....................................	ATTCATTTTAATTTCTCCTCTCTTTAACTTTCTA
MJ4	CRISPR4	11	NZ_CP012047	422221	A ....................................	TTCGAAATCGATGTTTAGGTGCATCTCAGCATT
MJ4	CRISPR4	12	NZ_CP012047	422291	.C....................................	AAAAAGAAGTTAATTACGATTTGGACTGTGTCAATC
MJ4	CRISPR4	13	NZ_CP012047	422365	. ....................................	TTCGAAATCGATGTTTAGGTGCATCTCAGCATT
MJ4	CRISPR4	14	NZ_CP012047	422435	.C....................................	AAAAAGAAGTTAATTACGATTTGGACTGTGTCAATC
MJ4	CRISPR4	15	NZ_CP012047	422509	. ....................................	TATCTTCTTTTATGTTATTCATTCTTTATCTTCCTC
MJ4	CRISPR4	16	NZ_CP012047	422582	.C....................................	TTTAGTAAATCGTTTATTTCATTTGTTAATACTTTC
MJ4	CRISPR4	17	NZ_CP012047	422656	A ....................................	GTCCGGGTCTAAGTATTCTATGACCGTGTCTATTA
MJ4	CRISPR4	18	NZ_CP012047	422728	C ....................................	-
KUD23	CRISPR5	1	NZ_CP020017	1867104	...A............G...................	ATGATAAATATAAAAACGGCACTTTGAAAATTGAA
KUD23	CRISPR5	2	NZ_CP020017	1867175	................G...................	CGATAAATGAAATCTTAAATGCTTCTTCTGCTCTA
KUD23	CRISPR5	3	NZ_CP020017	1867246	....................................	TATATAGGGCTTTACCATATGGACGAATACACGGCTAA
KUD23	CRISPR5	4	NZ_CP020017	1867320	....................................	AGAAGATCCAAGCGCCAACTATAACTTAGACGACCG
KUD23	CRISPR5	5	NZ_CP020017	1867392	....................................	GGTATTAGATCATGAGGGGATTGTTTTACCTGAAACA
KUD23	CRISPR5	6	NZ_CP020017	1867465	....................................	TATTTGCTTGGTCCTCTTTCTATCTAAACATATTTTA
KUD23	CRISPR5	7	NZ_CP020017	1867538	....................................	AAATTGAAGAATCTGACACTGTGGAACTTGGCATGCA
KUD23	CRISPR5	8	NZ_CP020017	1867611	....................................	AAAAATAGATGATATCAACAGAATCCACATGATTGA
KUD23	CRISPR5	9	NZ_CP020017	1867683	....................................	ACTAGTAAAAGAAAATTTTCAAGAAAGATCAGGAA
KUD23	CRISPR5	10	NZ_CP020017	1867754	....................................	TTTTATTATGGGGTTATCTATTTATATAAGAAAGG
KUD23	CRISPR5	11	NZ_CP020017	1867825	....................................	AAGAGCAAAAGAATAAACAAAAATTTGAAGACTTCTT
KUD23	CRISPR5	12	NZ_CP020017	1867898	....................................	GACAAGGAAGAGCAAGTCTATTTAGAAGACATAGA
KUD23	CRISPR5	13	NZ_CP020017	1867969	....................................	AGGAAGTTTAGATGAGAAAACACAAAAGAAAATTG
KUD23	CRISPR5	14	NZ_CP020017	1868040	....................................	AAATATAAGAAAATGATGAAGTATGAAAAGTATTTT
KUD23	CRISPR5	15	NZ_CP020017	1868112	....................................	ACACTTGAGTAACAAAATATTATAAATAAATTTCTT
KUD23	CRISPR5	16	NZ_CP020017	1868184	....................................	AGAAAAAAGAAAATAATAAGAAAAGTTGTTGACAG
KUD23	CRISPR5	17	NZ_CP020017	1868255	....................................	ACAGATCAGGGCTAAAGAGCTATGCCCTGGTATA
KUD23	CRISPR5	18	NZ_CP020017	1868325	....................................	ACTTTATCGTTTTTTGGTATTTCGGCGGTGTACCA
KUD23	CRISPR5	19	NZ_CP020017	1868396	....................................	AAGTAAGCAAATTAGAAAATGGTAGCCTGGTACACG
KUD23	CRISPR5	20	NZ_CP020017	1868468	....................................	TCTATTAGTCTAGTACACCGGAAACCACATAGCTT
KUD23	CRISPR5	21	NZ_CP020017	1868539	....................................	AATATTAAAACAACTACTTTTGATCAACTAGAAAATT
KUD23	CRISPR5	22	NZ_CP020017	1868612	....................................	AAATAAAATAATTGTTTATTCCACGGCACCTGTAA
KUD23	CRISPR5	23	NZ_CP020017	1868683	....................................	CTTAGAACTCTTATATACAGCGGTGGGGATCACTGGA
KUD23	CRISPR5	24	NZ_CP020017	1868756	....................................	ATTTAAGCAAAAAAATACTTTACATCTTAGTAAAT
KUD23	CRISPR5	25	NZ_CP020017	1868827	....................................	GACAAGTCCATTTACTGCCAGTGGCTGCAAAGCAAAA
KUD23	CRISPR5	26	NZ_CP020017	1868900	....................................	AAAGAAATAGAGAAAGCTATTTCGAATGTTTATGG
KUD23	CRISPR5	27	NZ_CP020017	1868971	....................................	GGTTTTGACGATATTTACGAAGATATGATCGTTGGC
KUD23	CRISPR5	28	NZ_CP020017	1869043	....................................	GAATTACTAGAACTAATGCAAAAGGCAAAAGAAAAC
KUD23	CRISPR5	29	NZ_CP020017	1869115	....................................	TCACTACTACAATAGGGAACTACCAGAAAGCTATGG
KUD23	CRISPR5	30	NZ_CP020017	1869187	....................................	ATAATAAACAGGAGGCATAGAATGAGAAAGCACAAAA
KUD23	CRISPR5	31	NZ_CP020017	1869260	....................................	GTCGTAGATACCGTTATCGACTATTTGGACGACAAC
KUD23	CRISPR5	32	NZ_CP020017	1869332	....................................	TGACGGCATGAACGAAAAGCAGAAAGAAATATAT
KUD23	CRISPR5	33	NZ_CP020017	1869402	....................................	TAATAGATACCGTCATCGACTACTTAGACGACAA
KUD23	CRISPR5	-	NZ_CP020017	1869472	....................................	-
