# Supplementary material for: Comparative Genomics of Closely Related Tetragenococcus halophilus Strains Elucidate the Diversity and Microevolution of CRISPR Elements
Source: Front Microbiol. 2021 Jun 18;12:687985. doi: 10.3389/fmicb.2021.687985 (PMC8249745; doi:10.3389/fmicb.2021.687985)
Supplement: Supplementary file 5 [file Table_5.xlsx]

## Sheet: comparisonlist
Table S5. Comparison of conserved spacer sequences from six Tetragenococcus halophilus genomes.
CRISPR ID	Number	Repeat	Spacer	11	YA163	YA5	YG2	MJ4	WJ7
CRISPR 1	1	GTCGCTCTCTTCGTGAGAGCGTGGATTGAAAT	TCTTTGGTGAGCGTTTTGGGCAAGCCCTAATTGGTAA	1
CRISPR 1	2	GTCGCTCTCTTCGTGAGAGCGTGGATTGAAAT	AATTTCAGGTTTTCCAAAATCTTCGACTTGAAAACC	2
CRISPR 1	3	GTCGCTCTCTTCGTGAGAGCGTGGATTGAAAT	ATCATATCACGCATTTCATTATTTTCATTATTCAT	3
CRISPR 1	4	GTCGCTCTCTTCGTGAGAGCGTGGATTGAAAT	ACTGTTGTTTGGATCATAAGACCAAAGCACGATGCTG	4
CRISPR 1	5	GTCGCTCTCTTCGTGAGAGCGTGGATTGAAAT	TTTTTTTGTTCTGATTAATCCAAAGATTTGCATCA	5
CRISPR 1	6	GTCGCTCTCTTCGTGAGAGCGTGGATTGAAAT	AAAATAAACAAGAATTGTTTGACTTTTTACAACAA	6
CRISPR 1	7	GTCGCTCTCTTCGTGAGAGCGTGGATTGAAAT	GCTGTTGATCAGATCCATTATCGTTGCTGTTTTGC	7
CRISPR 1	8	GTCGCTCTCTTCGTGAGAGCGTGGATTGAAAT	TTTTGCCCTCTTTATTTTTATATTTAACAGCTCGTAA	8
CRISPR 1	9	GTCGCTCTCTTCGTGAGAGCGTGGATTGAAAT	ATAATCTTTTCTTTTATCTGACATTAAATTTTAC	9
CRISPR 1	10	GTCGCTCTCTTCGTGAGAGCGTGGATTGAAAT	TGCCATTTCCTCAACAAAGTGATCGATGATCTGATAAT	10
CRISPR 1	11	GTCGCTCTCTTCGTGAGAGCGTGGATTGAAAT	CCTTTTCGTCACGTGGATACATCAAAGTTTCACC	11
CRISPR 1	12	GTCGCTCTCTTCGTGAGAGCGTGGATTGAAAT	AGATAACCATTTTTCTGTTTTGGTTAGAATGATTTC	12
CRISPR 1	13	GTCGCTCTCTTCGTGAGAGCGTGGATTGAAAT	AAGATAACTATATGGAAGATACAAAGAAAGCACT	13
CRISPR 1	14	GTCGCTCTCTTCGTGAGAGCGTGGATTGAAAT	CACTTTTGGTACATCTTTTAATAACTGTTCGACTA	14
CRISPR 1	15	GTCGCTCTCTTCGTGAGAGCGTGGATTGAAAT	TTCCTTTCTCTTGCCATATTTTACCCTTAAATTTCC	15
CRISPR 1	16	GTCGCTCTCTTCGTGAGAGCGTGGATTGAAAT	CCACTTTGATAGACGAAAAAGAAAGTGGAATCCA	16
CRISPR 1	17	GTCGCTCTCTTCGTGAGAGCGTGGATTGAAAT	AGCATAATAGACATATTTTTTATGATTTAAGACAT	17
CRISPR 1	18	GTCGCTCTCTTCGTGAGAGCGTGGATTGAAAT	ATCTACAACCTTTTCAGTAGCTTTAGCTTGATCACT	18
CRISPR 1	19	GTCGCTCTCTTCGTGAGAGCGTGGATTGAAAT	ATGAAATGATATACACCAAAGGGTTTCCCTGCTTTA	19
CRISPR 1	20	GTCGCTCTCTTCGTGAGAGCGTGGATTGAAAT	TTTAGCTAACCAGTCAAACCGATTCCCTAAATCAACA	20
CRISPR 1	21	GTCGCTCTCTTCGTGAGAGCGTGGATTGAAAT	TCTTAAATAATAATTAACTGTATTTTCCCATTCCT	21
CRISPR 1	22	GTCGCTCTCTTCGTGAGAGCGTGGATTGAAAT	ATCAAGATTATGATCTTGAAAACCTCCAAAATCAA	22
CRISPR 1	23	GTCGCTCTCTTCGTGAGAGCGTGGATTGAAAT	GTTATTCCAGTCGATTATACTCTCATATCGCTTAAA	23
CRISPR 1	24	GTCGCTCTCTTCGTGAGAGCGTGGATTGAAAT	TCATTGAAGATAATACTTGCTAGCCTACGCGACG	24
CRISPR 1	25	GTCGCTCTCTTCGTGAGAGCGTGGATTGAAAT	ATAGTTATAATATTGGTTGTTCTGTCAGTCGACCA	25
CRISPR 1	26	GTCGCTCTCTTCGTGAGAGCGTGGATTGAAAT	TATGCTTAGGTTAAACTTATAGGCTAAGCGGTTTAAC	26
CRISPR 1	27	GTCGCTCTCTTCGTGAGAGCGTGGATTGAAAT	TTGTAAGAGACGAATACAAAAAAGCCAACCTAGACA	27
CRISPR 1	28	GTCGCTCTCTTCGTGAGAGCGTGGATTGAAAT	TACAATATCTTTTGTAGGTTTTGGACGGTTAAGACT	28
CRISPR 1	29	GTCGCTCTCTTCGTGAGAGCGTGGATTGAAAT	TAAAAAAGAATTTATGAAATTACAGTGGGAAGAAGGC	29
CRISPR 1	30	GTCGCTCTCTTCGTGAGAGCGTGGATTGAAAT	ATAAAGATATGCAAAGGTTTTGCCATACCATTTGT	30
CRISPR 1	31	GTCGCTCTCTTCGTGAGAGCGTGGATTGAAAT	CCCTAAGACAAATAAATCCAACCGTAAAATTTACC		1
CRISPR 1	32	GTCGCTCTCTTCGTGAGAGCGTGGATTGAAAT	TATAACATTATATAATAATTGCCCTTTTTTTGCC		2
CRISPR 1	33	GTCGCTCTCTTCGTGAGAGCGTGGATTGAAAT	AATAACTGCATTTGCAACTGTAGTTATTAGCTTAAT		3
CRISPR 1	34	GTCGCTCTCTTCGTGAGAGCGTGGATTGAAAT	AGACTCTAAGCCATCTAAAATCGTGTCTTCTGTAA		4
CRISPR 1	35	GTCGCTCTCTTCGTGAGAGCGTGGATTGAAAT	TCATTAACATTATCTCCTTTGTTTGCTTTGAACAC		5
CRISPR 1	36	GTCGCTCTCTTCGTGAGAGCGTGGATTGAAAT	TAAGAACTGCTTACCAACTCTTAAAAGGTTGTTGGC		6
CRISPR 1	37	GTCGCTCTCTTCGTGAGAGCGTGGATTGAAAT	TTTTATATGATCAACCTCTAATACCATGTCATGC		7
CRISPR 1	38	GTCGCTCTCTTCGTGAGAGCGTGGATTGAAAT	GCGTTTTCTACTGCGTCAACGCGGGATTTGATATC		8
CRISPR 1	39	GTCGCTCTCTTCGTGAGAGCGTGGATTGAAAT	GTGTAATAAAAAGCAAATTCGTTATGATAACCGGCG		9
CRISPR 1	40	GTCGCTCTCTTCGTGAGAGCGTGGATTGAAAT	CCCTTTTTCCTATGGAAAGAATTTCAGAGGATCCG		10
CRISPR 1	41	GTCGCTCTCTTCGTGAGAGCGTGGATTGAAAT	CGCATTAGACTTGAAATGAATGGTATTTTGAAAATC		11
CRISPR 1	42	GTCGCTCTCTTCGTGAGAGCGTGGATTGAAAT	ATATTGAACAAATTTCCCACCATAGCCATCATCAT		12
CRISPR 1	43	GTCGCTCTCTTCGTGAGAGCGTGGATTGAAAT	TATACCGTTGTTATTGCCATTTTCATGCTCACCAT		13
CRISPR 1	44	GTCGCTCTCTTCGTGAGAGCGTGGATTGAAAT	TTCTAAATCAAAATAAGAATGGTAATTCCTCCCC		14
CRISPR 1	45	GTCGCTCTCTTCGTGAGAGCGTGGATTGAAAT	TTCAAAATCAGTGTATTATACGTTACACAATATT		15
CRISPR 1	46	GTCGCTCTCTTCGTGAGAGCGTGGATTGAAAT	TAAATAATTCCCTTGGGGTGTGGTGTGGTTGAGCCA		16
CRISPR 1	47	GTCGCTCTCTTCGTGAGAGCGTGGATTGAAAT	ATCGTTTATGGTGACGAACTACAGCTACAACGCT		17
CRISPR 1	48	GTCGCTCTCTTCGTGAGAGCGTGGATTGAAAT	TGCAAGTATTTTATTCAGTTTATTATCACGTGCTAAA		18
CRISPR 1	49	GTCGCTCTCTTCGTGAGAGCGTGGATTGAAAT	ATTTAGTCGTTGGGCGAATCAAGCTTTTACAGTA		19
CRISPR 1	50	GTCGCTCTCTTCGTGAGAGCGTGGATTGAAAT	TAAAAAGAAAGAAGAAGCAGAAAATATTGATGAGA		20
CRISPR 1	51	GTCGCTCTCTTCGTGAGAGCGTGGATTGAAAT	TTTATTGCGGTAGTCTATCAGTTGAGGAAGCAACTC		21
CRISPR 1	52	GTCGCTCTCTTCGTGAGAGCGTGGATTGAAAT	TAAAGATTTTATTTTACAAAATCTATATGACTTAGAT		22
CRISPR 1	53	GTCGCTCTCTTCGTGAGAGCGTGGATTGAAAT	TTTAGATGAAGATGAAAAAAAGCAGGAAATTATAGA		23
CRISPR 1	54	GTCGCTCTCTTCGTGAGAGCGTGGATTGAAAT	ATACATGGTTAACCTCCTATACGTACATCATTGAAA		24
CRISPR 1	55	GTCGCTCTCTTCGTGAGAGCGTGGATTGAAAT	ACTATATTGCCCGATAAAATCCACTTCTTTAGC		25
CRISPR 1	56	GTCGCTCTCTTCGTGAGAGCGTGGATTGAAAT	TTATAAGAAAGAAGTTGTTAGCCGTGCTGTGAAAGC		26
CRISPR 1	57	GTCGCTCTCTTCGTGAGAGCGTGGATTGAAAT	TTTAATCTTAGTAAAAACCGAATAAGCATTCTGA		27
CRISPR 1	58	GTCGCTCTCTTCGTGAGAGCGTGGATTGAAAT	ATTTTTTGTATATACGTCTAAATTATTTATTTTAT		28
CRISPR 1	59	GTCGCTCTCTTCGTGAGAGCGTGGATTGAAAT	TTCGCTAAATGCAGCGTCTAACTGTCCTTTAATT		29
CRISPR 1	60	GTCGCTCTCTTCGTGAGAGCGTGGATTGAAAT	AACAATATTCCACATCAAGTCCTTATATCGATAATC		30
CRISPR 1	61	GTCGCTCTCTTCGTGAGAGCGTGGATTGAAAT	GTTAGATTTGATGGCTAAAGCTATGCATATCATG		31
CRISPR 1	62	GTCGCTCTCTTCGTGAGAGCGTGGATTGAAAT	TGGAATGTATTTCATTATTATACAATAATCGCCCT			1
CRISPR 1	63	GTCGCTCTCTTCGTGAGAGCGTGGATTGAAAT	CATTTAGTATCTGTAACCTTGATAAGGGTTTTTAAA			2
CRISPR 1	64	GTCGCTCTCTTCGTGAGAGCGTGGATTGAAAT	AACAACAAAAATTTCATTACTGCCTGCGGGTTGAATC			3
CRISPR 1	65	GTCGCTCTCTTCGTGAGAGCGTGGATTGAAAT	CTGTAAGTAAAGGGCTTGAATATAACGAGCTGTCAG			4
CRISPR 1	66	GTCGCTCTCTTCGTGAGAGCGTGGATTGAAAT	TTGAATAACAGCACCTAATGCAGCACCTAAAATACA			5
CRISPR 1	67	GTCGCTCTCTTCGTGAGAGCGTGGATTGAAAT	ATTAGCGGTAGAAGGCAGAGTAACTATGATTATT			6
CRISPR 1	68	GTCGCTCTCTTCGTGAGAGCGTGGATTGAAAT	ATAATGACAATGCCCATAAAAATTATTGCAATAAT			7
CRISPR 1	69	GTCGCTCTCTTCGTGAGAGCGTGGATTGAAAT	TACCCCAGACACCGTAACATCTTCTAAGTAAACG			8
CRISPR 1	70	GTCGCTCTCTTCGTGAGAGCGTGGATTGAAAT	TTCTTGCGTTCGTTGAAATTCTTTTAACTCTCTTAG			9
CRISPR 1	71	GTCGCTCTCTTCGTGAGAGCGTGGATTGAAAT	TTTTTATTGGTCTTTTTCATCAGAATTATCGCCGC			10
CRISPR 1	72	GTCGCTCTCTTCGTGAGAGCGTGGATTGAAAT	TTCGTTGATATGATTTCTAAGCGAGCCGATTTTAC			11
CRISPR 1	73	GTCGCTCTCTTCGTGAGAGCGTGGATTGAAAT	TCGCTTTGTATAAGGCAACTTACTCACGCCCGAACC			12
CRISPR 1	74	GTCGCTCTCTTCGTGAGAGCGTGGATTGAAAT	ATATTGATCTTTGTTACGAACATAAACATGTTTATC			13
CRISPR 1	75	GTCGCTCTCTTCGTGAGAGCGTGGATTGAAAT	TTCAACCATGTAATTTTGAGCAAACCACAAGTCCA			14
CRISPR 1	76	GTCGCTCTCTTCGTGAGAGCGTGGATTGAAAT	AATAGTTTGTCAGGCAGTGGATAAGTAAACGTATGC			15
CRISPR 1	77	GTCGCTCTCTTCGTGAGAGCGTGGATTGAAAT	TTTTAATGATATAGGACACATTCGAATCAATTTCC			16
CRISPR 1	78	GTCGCTCTCTTCGTGAGAGCGTGGATTGAAAT	ATAATGACAATGCCCATAAAAATTATGGCGATAA			17
CRISPR 1	79	GTCGCTCTCTTCGTGAGAGCGTGGATTGAAAT	ATCATTTTGTTGCTGTGTCTGTTCTTTCTGGCAA			18
CRISPR 1	80	GTCGCTCTCTTCGTGAGAGCGTGGATTGAAAT	ATATTCTTGCGCTAATACTTGATAGTCGGCTTGTA			19
CRISPR 1	81	GTCGCTCTCTTCGTGAGAGCGTGGATTGAAAT	TTAAATAATGTAAATTTTTCTTATAATCGTGTTGA			20
CRISPR 1	82	GTCGCTCTCTTCGTGAGAGCGTGGATTGAAAT	TATCCCTCCTTGGATACCAAATTCATTAAGCAATT			21
CRISPR 1	83	GTCGCTCTCTTCGTGAGAGCGTGGATTGAAAT	AATTGTAGCGATACTATGTGCTAATGATTTTTCAG			22
CRISPR 1	84	GTCGCTCTCTTCGTGAGAGCGTGGATTGAAAT	AGGAAATATCCAAAAATTGGCCGATTATTTCGAAGTT			23
CRISPR 1	85	GTCGCTCTCTTCGTGAGAGCGTGGATTGAAAT	TTGGTATATTCGTTTAAATACTGATTTCATAAC			24
CRISPR 1	86	GTCGCTCTCTTCGTGAGAGCGTGGATTGAAAT	TGCTGTCTTCAAGTTCATCACCGCAACGTTAGGC			25
CRISPR 1	87	GTCGCTCTCTTCGTGAGAGCGTGGATTGAAAT	TTGTGCTATCTTTTCAAATTCTACTGGTCGTGTAT			26
CRISPR 1	88	GTCGCTCTCTTCGTGAGAGCGTGGATTGAAAT	ATGTCAGATTTTACGCCCGGTAAGAATTTACCTG			27
CRISPR 1	89	GTCGCTCTCTTCGTGAGAGCGTGGATTGAAAT	TAGTTTTGTCCAACTTAGGTTCTTGCTCTGTAAAATA			28
CRISPR 1	90	GTCGCTCTCTTCGTGAGAGCGTGGATTGAAAT	ATCATTCACGCCCCCAAGAATCATAGATCGTAATTT			29
CRISPR 1	93	GTCGCTCTCTTCGTGAGAGCGTGGATTGAAAT	AATAATTTTTGTCAGCGATGCAGATTTTGAAGGT			30
CRISPR 1	94	GTCGCTCTCTTCGTGAGAGCGTGGATTGAAAT	GTTCTTGCTAACTCGATTTGAACTGGACTGCGAGCAT			31
CRISPR 1	95	GTCGCTCTCTTCGTGAGAGCGTGGATTGAAAT	ATTGCTTCCCCACAGTTTACAATACCTGTGCCACTA			32
CRISPR 1	96	GTCGCTCTCTTCGTGAGAGCGTGGATTGAAAT	TATTTCCTCGAAAGCGGAAGCTAGCGTAGGAAA			33
CRISPR 1	97	GTCGCTCTCTTCGTGAGAGCGTGGATTGAAAT	GATATCTTTCGTGGCACTGTCGCCCGCTTGTTCCAG			34
CRISPR 1	98	GTCGCTCTCTTCGTGAGAGCGTGGATTGAAAT	ATTGTGTACTTTAAGAGCTTCTCGAAAGAGTTGCTC			35
CRISPR 1	99	GTCGCTCTCTTCGTGAGAGCGTGGATTGAAAT	ATTAAACGAAGGTGCGTCTCTGACTTCTGCCAGAAA			36
CRISPR 1	100	GTCGCTCTCTTCGTGAGAGCGTGGATTGAAAT	TTCTTGAGTGTCCATCAAATCCGCTGCATCATAAA			37
CRISPR 1	101	GTCGCTCTCTTCGTGAGAGCGTGGATTGAAAT	TTGTTTGAAAAAAATCAACATCTCTTAATAGTCC			38
CRISPR 1	102	GTCGCTCTCTTCGTGAGAGCGTGGATTGAAAT	TCTTAGTCCTCCTTATTCTTTGCCCTATTGTATAG			39
CRISPR 1	103	GTCGCTCTCTTCGTGAGAGCGTGGATTGAAAT	TGGGTATGTTGTTACACCGTTAGAAGTTGTACCGTT			40
CRISPR 1	104	GTCGCTCTCTTCGTGAGAGCGTGGATTGAAAT	TGAAATAAAAAAGGTCATGATTTTTAGTTGCATAA			41
CRISPR 1	105	GTCGCTCTCTTCGTGAGAGCGTGGATTGAAAT	CAAATCGGTATATTATACTTTGCACAATATTTTT			42
CRISPR 1	106	GTCGCTCTCTTCGTGAGAGCGTGGATTGAAAT	CTAATTTTAATTACTTTTTTGAATCGATTTTTGACG			43
CRISPR 1	107	GTCGCTCTCTTCGTGAGAGCGTGGATTGAAAT	TCCTGCGTCTTGCCCAGAAATCCAAGAGTAGTAC			44
CRISPR 1	108	GTCGCTCTCTTCGTGAGAGCGTGGATTGAAAT	AAATCTACTTTTAACCCCGATTGTTCCATGGTTACCC				1
CRISPR 1	109	GTCGCTCTCTTCGTGAGAGCGTGGATTGAAAT	TGTTACGCCCGGTTTATCAAAAACGTCTACTACAT				2
CRISPR 1	110	GTCGCTCTCTTCGTGAGAGCGTGGATTGAAAT	TCCTCTCCCCTTTCTTTTGGTTAGCCTTTTAACCT				3
CRISPR 1	111	GTCGCTCTCTTCGTGAGAGCGTGGATTGAAAT	TTAACAGATTAAAAACTGGAACTCAAATTAAACT				4
CRISPR 1	112	GTCGCTCTCTTCGTGAGAGCGTGGATTGAAAT	AAGATTTGCAAAAAGAAATGATTGTAGGCGGAAGG				5
CRISPR 1	113	GTCGCTCTCTTCGTGAGAGCGTGGATTGAAAT	CAAATTGCTGGACTTGATCCAACAAGTCGAATTATA				6
CRISPR 1	114	GTCGCTCTCTTCGTGAGAGCGTGGATTGAAAT	TATATGTGCTTTGTGGGTCTGTTTGCGTTATCCCT				7
CRISPR 1	115	GTCGCTCTCTTCGTGAGAGCGTGGATTGAAAT	TCGTCGTCATCATTTAGAATCATGACCAAGTGGATC				8
CRISPR 1	116	GTCGCTCTCTTCGTGAGAGCGTGGATTGAAAT	CACTTTACGCAGACGGATTGATAACGTAGAGCAAAA				9
CRISPR 1	117	GTCGCTCTCTTCGTGAGAGCGTGGATTGAAAT	AAATATCGGATGAGGTAGATAAAGCACTATCTTTTCT				10
CRISPR 1	118	GTCGCTCTCTTCGTGAGAGCGTGGATTGAAAT	ATCTACACGGGACAACCCATTGTTTAAGTCCTTTT				11
CRISPR 1	119	GTCGCTCTCTTCGTGAGAGCGTGGATTGAAAT	TATAACATCATATATACGGCCTTTATAATTTTCTC				12
CRISPR 1	120	GTCGCTCTCTTCGTGAGAGCGTGGATTGAAAT	TCGATATGATTTAATGCGTTTCGGTAAGCAAAACGAT				13
CRISPR 1	121	GTCGCTCTCTTCGTGAGAGCGTGGATTGAAAT	ATAGCATTAGAATGAAATATATCGCCTAGCGACTC				14
CRISPR 1	122	GTCGCTCTCTTCGTGAGAGCGTGGATTGAAAT	TCATTAATGTAATTAATATACCTTGTTAAGTAAC				15
CRISPR 1	123	GTCGCTCTCTTCGTGAGAGCGTGGATTGAAAT	TTTATCTTATAATTATATTATATACTATAAAGCAT				16
CRISPR 1	124	GTCGCTCTCTTCGTGAGAGCGTGGATTGAAAT	TTACTATCTCACTATTACTAAGCAACTAAGGCTTAATCT				17
CRISPR 1	125	GTCGCTCTCTTCGTGAGAGCGTGGATTGAAAT	TTACTGAGTCCCCTTTTTCAAACTCATTGTTGCGG		32		18
CRISPR 1	126	GTCGCTCTCTTCGTGAGAGCGTGGATTGAAAT	TACAATATCTTTTGTAGGTTTTGGACGGTTAAGACT		33		19
CRISPR 1	127	GTCGCTCTCTTCGTGAGAGCGTGGATTGAAAT	TTGCTCAACTGTGATAAACTGGTTATCCTTGTCTA		34		20
CRISPR 1	128	GTCGCTCTCTTCGTGAGAGCGTGGATTGAAAT	TTGATTATCTAAGCCACTATAAGCTTTATAAACT		35		21
CRISPR 1	129	GTCGCTCTCTTCGTGAGAGCGTGGATTGAAAT	ACGTATATGCCTTGGTACCTCCCTTCGCTCACCACAA		36
CRISPR 1	130	GTCGCTCTCTTCGTGAGAGCGTGGATTGAAAT	ATCTAATGGAAAATACGAATAATAGTTTCTGCCCTC		37		22
CRISPR 1	131	GTCGCTCTCTTCGTGAGAGCGTGGATTGAAAT	TATTGTTTTAAGACAAATGATTGTTAAATATTATAC		38		23
CRISPR 1	132	GTCGCTCTCTTCGTGAGAGCGTGGATTGAAAT	TTATTCCTCCTAGTAATTTGTTGCATCTTGCCAG		39		24
CRISPR 1	133	GTCGCTCTCTTCGTGAGAGCGTGGATTGAAAT	TTTTAACATTTAATTATCCTCCAATATTGTATATAA		40		25
CRISPR 1	134	GTCGCTCTCTTCGTGAGAGCGTGGATTGAAAT	ATCGTATTGGTCGTTGTAAATCTTGACTAGATACAG		41		26
CRISPR 1	135	GTCGCTCTCTTCGTGAGAGCGTGGATTGAAAT	TTATAGGTATTGATAAAGAATCTTTTGAAATTAAA		42		27
CRISPR 1	136	GTCGCTCTCTTCGTGAGAGCGTGGATTGAAAT	TCTAATATAAGTTTTGCCATTTATTGTAATGTTGT		43		28
CRISPR 1	137	GTCGCTCTCTTCGTGAGAGCGTGGATTGAAAT	TGGGTCTGCGTCAACATCGTCCGAATCGTCCAAGCCC		44
CRISPR 1	138	GTCGCTCTCTTCGTGAGAGCGTGGATTGAAAT	AACGTAGCCTCACAGGAATAAAACGTAGCTTTAA				29
CRISPR 1	139	GTCGCTCTCTTCGTGAGAGCGTGGATTGAAAT	AACGTAGCCTCACAGGAATAAAACGTAGCTTTAA		45		30
CRISPR 1	140	GTCGCTCTCTTCGTGAGAGCGTGGATTGAAAT	ATCTATTAAAATTTTGTTGCTTGCTCCTCTTTTAC		46		31
CRISPR 1	141	GTCGCTCTCTTCGTGAGAGCGTGGATTGAAAT	TTACTAAAGTCTGCAAAGGATTGGAAAGCCTTTAC				32
CRISPR 1	142	GTCGCTCTCTTCGTGAGAGCGTGGATTGAAAT	AATTTCAGGTTGTCCAAAATCTTCGACTTGAAAGCC				33
CRISPR 1	143	GTCGCTCTCTTCGTGAGAGCGTGGATTGAAAT	TTCCTTTGAAAGATTCGCCTTGATCCGGATGATACCA				34
CRISPR 1	144	GTCGCTCTCTTCGTGAGAGCGTGGATTGAAAT	GTTAAAATCTTTGATCGTAAAAACTGATTATAAAAA				35
CRISPR 1	145	GTCGCTCTCTTCGTGAGAGCGTGGATTGAAAT	GCCTTTTGCTAAAGTCGATAAATTTTTTGACCCTGA				36
CRISPR 1	146	GTCGCTCTCTTCGTGAGAGCGTGGATTGAAAT	AGTATTATTGGAGAACTTCTTATAGTCCTCCATATC				37
CRISPR 1	147	GTCGCTCTCTTCGTGAGAGCGTGGATTGAAAT	TGTCATTTTAAAATCTAATATCATTTTATTTATC		47
CRISPR 1	148	GTCGCTCTCTTCGTGAGAGCGTGGATTGAAAT	GGTATCATTCTTCCACCTCTTTCAAATCTCTACCG		48
CRISPR 1	149	GTCGCTCTCTTCGTGAGAGCGTGGATTGAAAT	ATTTTATTTTCTCCTTTTTTTATGTTAAGTTATT		49
CRISPR 1	150	GTCGCTCTCTTCGTGAGAGCGTGGATTGAAAT	TCCCGGGATATCAAGTAGTGTAAACGTTACGGACG	31	50
CRISPR 1	151	GTCGCTCTCTTCGTGAGAGCGTGGATTGAAAT	ATCTTTATCATATTTCACATAATCAAAACTAGTTT	32	51
CRISPR 1	152	GTCGCTCTCTTCGTGAGAGCGTGGATTGAAAT	AACTCTATCTATATCACTTTCTTTACTTTCGTATA	33	52
CRISPR 1	153	GTCGCTCTCTTCGTGAGAGCGTGGATTGAAAT	GATAAAAAACATTTTTTTATCGGTCCCGCGGAAACC	34	53
CRISPR 1	154	GTCGCTCTCTTCGTGAGAGCGTGGATTGAAAT	TCTGTGGAAAATCGTCACTGTATCAGCAGGAGCTG	35	54		38
CRISPR 1	155	GTCGCTCTCTTCGTGAGAGCGTGGATTGAAAT	CGCTAGATGAAGATGAAAAAAAGCAGGAAATTAT	36	55		39
CRISPR 1	156	GTCGCTCTCTTCGTGAGAGCGTGGATTGAAAT	ACTATCTTTACCCCCTTCTATGCGTTCTTGTATA	37	56		40
CRISPR 1	157	GTCGCTCTCTTCGTGAGAGCGTGGATTGAAAT	AGGAAATAAGGTATTATATAGCGGGACAGATGAG	38
CRISPR 1	158	GTCGCTCTCTTCGTGAGAGCGTGGATTGAAAT	ATGCAAGAATTACTCAAAGCTATCGACTACTGTAA	39	57
CRISPR 1	159	GTCGCTCTCTTCGTGAGAGCGTGGATTGAAAT	AATATCTTGTAGATGTTGCAAATAAAGTTATCAAAA		58
CRISPR 1	160	GTCGCTCTCTTCGTGAGAGCGTGGATTGAAAT	ATTTCTTAGTAAGTAAATGAACATTTGGCTGACTT	40	59
CRISPR 1	161	GTCGCTCTCTTCGTGAGAGCGTGGATTGAAAT	ATTTGTGGTATAATATTTGACAATCATTTGTCTTA	41
CRISPR 1	162	GTCGCTCTCTTCGTGAGAGCGTGGATTGAAAT	CTTTATGATTTGCAGTAACGATTATGATTATGTCCTC	42	60
CRISPR 1	163	GTCGCTCTCTTCGTGAGAGCGTGGATTGAAAT	GTCCATATGGTAAAGCCCTATGTAAAAAACTATTA	43	61
CRISPR 1	164	GTCGCTCTCTTCGTGAGAGCGTGGATTGAAAT	ATCAGTAAAAACTAAGGAACTATACGAGCTAGCCGT	44
CRISPR 1	165	GTCGCTCTCTTCGTGAGAGCGTGGATTGAAAT	TTTTGAGTATTCAGATGTGATAGATGACCTAGAAA	45
CRISPR 1	166	GTCGCTCTCTTCGTGAGAGCGTGGATTGAAAT	TTTTATAAAAGGTGTTGACACTATACCAAGTATT	46
CRISPR 1	167	GTCGCTCTCTTCGTGAGAGCGTGGATTGAAAT	ATGGAGGAGTTACTTGCTTGCCTTTATTATCTGG	47
CRISPR 1	168	GTCGCTCTCTTCGTGAGAGCGTGGATTGAAAT	TATATACACAGACTATTTGGATATGGTACGGAGAAT	48
CRISPR 1	169	GTCGCTCTCTTCGTGAGAGCGTGGATTGAAAT	ACTATACCTGTGCCTTTAACCTCGACCGAGATAGT	49
CRISPR 1	170	GTCGCTCTCTTCGTGAGAGCGTGGATTGAAAT	AAAAGCCTGCTCAAAGAAGAAAATCCTTTTAAAG	50	62
CRISPR 1	171	GTCGCTCTCTTCGTGAGAGCGTGGATTGAAAT	TATTCAAGAACCAGCTTATTATGTAAAACCTCTAC	51
CRISPR 1	172	GTCGCTCTCTTCGTGAGAGCGTGGATTGAAAT	TTACTAAAGTCTGCAAAGGATTGGAAAGCCTTTAC	52	63
CRISPR 1	173	GTCGCTCTCTTCGTGAGAGCGTGGATTGAAAT	AATTTCAGGTTGTCCAAAATCTTCGACTTGAAAGCC		64
CRISPR 1	174	GTCGCTCTCTTCGTGAGAGCGTGGATTGAAAT	TTCCTTTGAAAGATTCGCCTTGATCCGGATGATACCA		65
CRISPR 1	175	GTCGCTCTCTTCGTGAGAGCGTGGATTGAAAT	GTTAAAATCTTTGATCGTAAAAACTGATTATAAAAA	53	66
CRISPR 1	176	GTCGCTCTCTTCGTGAGAGCGTGGATTGAAAT	GCCTTTTGCTAAAGTCGATAAATTTTTTGACCCTGA	54	67
CRISPR 1	177	GTCGCTCTCTTCGTGAGAGCGTGGATTGAAAT	AGTATTATTGGAGAACTTCTTATAGTCCTCCATATC	55
CRISPR 1	178	GTCGCTCTCTTTGTGAGAGCGTGGATTGAAAT	ATTTGAATTTGTGTCCATTTAATCATGTTACTTACT	56
CRISPR 1	179	GTCGCTCTCTTCGTGAGAGCGTGGATTGAAAT	TTCTTGTGCTTTATCTATTTTTTGGTTCAAAATTT	57
CRISPR 1	180	GTCGCTCTCTTCGTGAGAGCGTGGATTGAAAT	TTATTTGAAAACAATTTTTCTAAAGATTTTATTTTA	58
CRISPR 1	181	GTCGCTCTCTTCGTGAGAGCGTGGATTGAAAT	AGTTAAATCGATAGGTAATTACCATATCCAAACGG	59			41
CRISPR 1	182	GTCGCTCTCTTCGTGAGAGCGTGGATTGAAAT	AGTACATCCTTTCTATAATGGCGTTTATAAAGATAC	60
CRISPR 1	183	GTCGCTCTCTTCGTGAGAGCGTGGATTGAAAT	AGTACATCCTTTCTATAATGGCGTTTATAAAGATAC			45	42
CRISPR 1	184	GTCGCTCTCTTCGTGAGAGCGTGGATTGAAAT	CCTTATCGTTCTGCAAACTGTTATCACTATTAGAA			46	43
CRISPR 1	185	GTCGCTCTCTTCGTGAGAGCGTGGATTGAAAT	TTTTAAAAATTTTGAAGTAAGCAACCAAGAAACT			47	44
CRISPR 1	186	GTCGCTCTCTTCGTGAGAGCGTGGATTGAAAT	CCAAAAATCAATGAAACAAACTTGTCCAATGTTG			48
CRISPR 1	187	GTCGCTCTCTTCGTGAGAGCGTGGATTGAAAT	TTCTAAGATTGGTCTTATCAAGTCCATGCGGTAAT				45
CRISPR 1	188	GTCGCTCTCTTCGTGAGAGCGTGGATTGAAAT	TTCGAACATATCGATGTCGATCAGCACCACTTTGT	61			46
CRISPR 1	189	GTCGCTCTCTTCGTGAGAGCGTGGATTGAAAT	GTATTTTAAACAGAGCAAAGCATATGGAAAGCTGT				47
CRISPR 1	190	GTCGCTCTCTTCGTGAGAGCGTGGATTGAAAT	AGTATCATTATCGGTAATTTCTTCTGCCACGTCCGA	62		49
CRISPR 1	191	GTCGCTCTCTTCGTGAGAGCGTGGATTGAAAT	TGAACGTATAAGCTCCGCTTCGGTTTTGTTGTGTGC	63		50	48
CRISPR 1	192	GTCGCTCTCTTCGTGAGAGCGTGGATTGAAAT	TTTTAGAAAAAGTGTTGACAATATAGAAAGTAAA	64
CRISPR 1	193	GTCGCTCTCTTCGTGAGAGCGTGGATTGAAAT	TTTTCCATCAGATATAGACGCAGTAGCTTTAATAT	65
CRISPR 1	194	GTCGCTCTCTTCGTGAGAGCGTGGATTGAAAT	CGCATAACAAATCTAAGGAATTTTTAGCTATGAC	66
CRISPR 1	195	GTCGCTCTCTTCGTGAGAGCGTGGATTGAAAT	AGCGATTGCACCTTTGGATACGACTTTAGAAGGTC	67
CRISPR 1	196	GTCGCTCTCTTCGTGAGAGCGTGGATTGAAAT	CCCAGACGACTGACAATGAAGAATATGTTCTTATC	68
CRISPR 1	197	GTCGCTCTCTTCGTGAGAGCGTGGATTGAAAT	TAAAAAGTTTTTTATTCCTTTATTCATAGTGTTT			51
CRISPR 1	198	GTCGCTCTCTTCGTGAGAGCGTGGATTGAAAT	ATCTTATGTCTACGTTTTACCTCTTTAATCCTTC			52
CRISPR 1	199	GTCGCTCTCTTCGTGAGAGCGTGGATTGAAAT	GTTAATAAGTACTTGTTCCCAAAAATAAATGAAAC			53
CRISPR 1	200	GTCGCTCTCTTCGTGAGAGCGTGGATTGAAAT	AATTACTTATATAAGTAGGTGAAAAAAATGGAATT			54
CRISPR 1	201	GTCGCTCTCTTCGTGAGAGCGTGGATTGAAAT	ACGGAAACCTCCTAAATCTTCGCTCAATGTATTAA			55
CRISPR 1	202	GTCGCTCTCTTCGTGAGAGCGTGTATTGAAAT	ATAGCCTAATAGACTTTCAGGAATTACATAGCGAG			56
CRISPR 1	203	GTCGCTCTCTTCGTGAGAGCGTGGATTGAAAT	AATAGTTTTCATGGCGTCGTTTAGAGGCGCGCCGTAA	69			49
CRISPR 1	204	GTCGCTCTCTTCGTGAGAGCGTGGATTGAAAT	CCTCTGTGTGCGATGTAGTGAACAGAAGCGCCAGAAC	70			50
CRISPR 1	205	GTCGCTCTCTTCGTGAGAGCGTGGATTGAAAT	AAGACAAAAGAAGAAGCAAAAGAATACGTTAAGAGA	71			51
CRISPR 1	206	GTCGCTCTCTTCGTGAGAGCGTGGATTGAAAT	ATCATCATCAATGGCTTTTTGCTCAAAAAGACAATC				52
CRISPR 1	207	GTCGCTCTCTTCGTGAGAGCGTGGATTGAAAT	AAAATAACTCCGATAAATATAACGAAACAAACTT	72			53
CRISPR 1	208	GTCGCTCTCTTCGTGAGAGCGTGGATTGAAAT	CCTGCTTTAATGGCTTGTTGAACAAAAGTATCGCAA	73			54
CRISPR 1	209	GTCGCTCTCTTCGTGAGAGCGTGGATTGAAAT	TATTGACCCAAGAGAACACTATTTAAATATAAAAAT	74			55
CRISPR 1	210	GTCGCTCTCTTCGTGAGAGCGTGGATTGAAAT	TGGTGGTTCTGGCGGTTCTGGTGGATCAGATGAC	75			56
CRISPR 1	211	GTCGCTCTCTTCGTGAGAGCGTGGATTGAAAT	TTAGTTGTCCTCTCCATGTTTGCCATTCCATATCT	76
CRISPR 1	212	GTCGCTCTCTTCGTGAGAGCGTGGATTGAAAT	ATTTTGTATATAAAAAATAGGCTACTCTAAGAGCAA	77
CRISPR 1	213	GTCGCTCTCTTCGTGAGAGCGTGGATTGAAAT	TCTTTTCAAACATATGGATTTAAAAGGGATAAAAT	78
CRISPR 1	214	GTCGCTCTCTTCGTGAGAGCGTGGATTGAAAT	GGTTTTACCGTAAAGTACAGGAGTAAGAAAGAAA	79	68
CRISPR 1	215	GTCGCTCTCTTCGTGAGAGCGTGGATTGAAAT	TTTTCTTGAGCAAGAAATGCGTAAACTTGAAGACG	80	69	57	57
CRISPR 1	216	GTCGCTTTCTTCGTGAGAGTGTGGATTGAAAT	GTTTAAAGCTTATGCTAGCCCGCCAAAAGTAGAAGA	81	70	58	58
CRISPR 1	217	GTCGCTTTCTTCGTGAGAGTGTGGATTGAAAT	TTTGGGTATCAAGGGAAACAAAATCTTATAAA	82	71	59	59
CRISPR2	1	GTCGCTCTCTTCATGAGAGCGTGGATTGAAAT	TTGAAAGCGATCGTCTGGTACTGTATAAACACAA					1
CRISPR2	2	GTCGCTCTCTTCATGAGAGCGTGGATTGAAAT	CACTTTTATAAGTGTCGTGAGTGGCTGTATTTTT					2
CRISPR2	3	GTCGCTCTCTTCATGAGAGCGTGGATTGAAAT	AACAATTTATGAAAGAAGTGGAAATAGTATTAAA						1
CRISPR2	4	GTCGCTCTCTTCATGAGAGCGTGGATTGAAAT	CTTTTCCTTCAACCGCTCCGCATTGTCCGAATTT						2
CRISPR2	5	GTCGCTCTCTTCATGAGAGCGTGGATTGAAAT	TAATTAGCAACTTATCTAAAAAAGGTTATATAAGCG						3
CRISPR2	6	GTCGCTCTCTTCATGAGAGCGTGGATTGAAAT	CCCGCTAAGAGGCGATTGAATTTTAATTTGCGTAC						4
CRISPR2	7	GTCGCTCTCTTCATGAGAGCGTGGATTGAAAT	ATTGTCAGTCGTCTGGGGAACCATTGCATATTCA						5
CRISPR2	8	GTCGCTCTCTTCATGAGAGCGTGGATTGAAAT	AACGCCTAAGTCATCAAGGACGACCAAATCCGTT						6
CRISPR2	9	GTCGCTCTCTTCATGAGAGCGTGGATTGAAAT	CGACATTATTATTAAACGAAAATCCGACAATAGCG						7
CRISPR2	10	GTCGCTCTCTTCATGAGAGCGTGGATTGAAAT	AAGACGCTAGAGATACCGGAGAAGACTATTACCTT					3	8
CRISPR2	11	GTCGCTCTCTTCATGAGAGCGTGGATTGAAAT	ATTTGAACTTGTGTCCATTTAATCATGTTACTTAC					4	9
CRISPR2	12	GTCGCTCTCTTCATGAGAGCGTGGATTGAAAT	ACTTTTCCAAATACTTTTTTGTTATTTAATTCAAC					5	10
CRISPR2	13	GTCGCTCTCTTCATGAGAGCGTGGATTGAAAT	ATTTTTTTTTCAAAGTTATCTAGTGGTGTTGTAA						11
CRISPR2	14	GTCGCTCTCTTCATGAGAGCGTGGATTGAAAT	AAAAATAGCGAACGTAATATTGTTTTTAGTATAT						12
CRISPR2	15	GTCGCTCTCTTCATGAGAGCGTGGATTGAAAT	CTAGATTGGGCTTTTCTGCTACTCCTTGGCGTATG						13
CRISPR2	16	GTCGCTCTCTTCATGAGAGCGTGGATTGAAAT	AACGTATCAACGACAATATCGCGGAAATGCGCAAA						14
CRISPR2	17	GTCGCTCTCTTCATGAGAGCGTGGATTGAAAT	TACTTGTTCCAAATCTAATTTTCCTAAAATTTCT						15
CRISPR2	18	GTCGCTCTCTTCATGAGAGCGTGGATTGAAAT	CTTAATCGTTGCCATGGTTTACCTCCATTTGTTTG						16
CRISPR2	19	GTCGCTCTCTTCATGAGAGCGTGGATTGAAAT	GATTGTATCTTTAATCCAGTGATATATCTTTTTAA						17
CRISPR2	20	GTCGCTCTCTTCATGAGAGCGTGGATTGAAAT	TTTTGATTATTAAGGAGGTGCAAACGTTTGATACA						18
CRISPR2	21	GTCGCTCTCTTCATGAGAGCGTGGATTGAAAT	TGAAAGTGTATGCTCCGCTTTGGTTTTGTTGGCCGC						19
CRISPR2	22	GTCGCTCTCTTCATGAGAGCGTGGATTGAAAT	ATCCATCGAATGGGTAAAACTTAACCACGGCACCCT					6	20
CRISPR2	23	GTCGCTCTCTTCATGAGAGCGTGGATTGAAAT	TCCGATTTGTAAATGTGCTGATTTCCTTAGAATAT						21
CRISPR2	24	GTCGCTCTCTTCATGAGAGCGTGGATTGAAAT	TTAGTAGATCAATAGACCGTTTTTTGTTTTTTAAA						22
CRISPR2	25	GTCGCTCTCTTCATGAGAGCGTGGATTGAAAT	ATTGATTTTACGAGAAAAAGTTTGGTTCGATATCCC						23
CRISPR2	26	GTCGCTCTCTTCATGAGAGCGTGGATTGAAAT	AGCAAAAGAAATACTTATATTTTTATTATTTTAG						24
CRISPR2	27	GTCGCTCTCTTCATGAGAGCGTGGATTGAAAT	TAGGTAATAAAGGCAAGCAAGTAACTCCTCCATA						25
CRISPR2	28	GTCGCTCTCTTCATGAGAGCGTGGATTGAAAT	TGATGACCGCGACGGAAAAAGTAAAGGTCAAGTCA						26
CRISPR2	29	GTCGCTCTCTTCATGAGAGCGTGGATTGAAAT	TGAGTATGTTAAATTACTTGCTGTGAGCAAAACA						27
CRISPR2	30	GTCGCTCTCTTCATGAGAGCGTGGATTGAAAT	TCTCATGGAGGAACAACCCGAGGACTGCTGTTACT						28
CRISPR2	31	GTCGCTCTCTTCATGAGAGCGTGGATTGAAAT	CTACACGGTTGGAAACTTTACGTGTTTGCTTATC						29
CRISPR2	32	GTCGCTCTCTTCATGAGAGCGTGGATTGAAAT	GAAAAATCGGTTGATGATGCAGTAAAAGAATATG						30
CRISPR2	33	GTCGCTCTCTTCATGAGAGCGTGGATTGAAAT	AGAAATACAACGAAAATCCGCAACGGTGTGGGAGT						31
CRISPR2	34	GTCGCTCTCTTCATGAGAGCGTGGATTGAAAT	TTATCGTAGTGCCAACGCACAAAAGCGTTCGGGTCT						32
CRISPR2	35	GTCGCTCTCTTCATGAGAGCGTGGATTGAAAT	GAGAACCTGAACCCGTGAAAGGAAAGAATGATTTG						33
CRISPR2	36	GTCGCTCTCTTCATGAGAGCGTGGATTGAAAT	ATGCTGGAGTTAAGTGCACGCATCTCACGCTTTACC						34
CRISPR2	37	GTCGCTCTCTTCATGAGAGCGTGGATTGAAAT	AAAAGATAATCAATATAATGTAGAAACGCTAAGA						35
CRISPR2	38	GTCGCTCTCTTCATGAGAGCGTGGATTGAAAT	TCTTGAGTATACAGGTAAAGAAGCCCAAGCAACCT						36
CRISPR2	39	GTCGCTCTCTTCATGAGAGCGTGGATTGAAAT	CAAGTGTAGGCTTTCCCGTGGATATGTAAGCCTT						37
CRISPR2	40	GTCGCTCTCTTCATGAGAGCGTGGATTGAAAT	CATAGCGTCAAGATCTGTGTCTGGAAAGACTTCT					7	38
CRISPR2	41	GTCGCTCTCTTCATGAGAGCGTGGATTGAAAT	TCTTTATACTTCCAAAATGAGTGGTGGGGCTTAGA					8	39
CRISPR2	42	GTCGCTCTCTTCATGAGAGCGTGGATTGAAAT	TTTTAACTTTAATGTGAGCTAGCCCCAAACCCG					9	40
CRISPR2	43	GTCGCTCTCTTCATGAGAGCGTGGATTGAAAT	CTGCTGGTTGAATACGAATTCTTTTTGCTCCGA					10	41
CRISPR2	44	GTCGCTCTCTTCATGAGAGCGTGGATTGAAAT	TGTTGCGTGCTAGCAGATTGGCTACTACCGCTATT					11	42
CRISPR2	45	GTCGCTCTCTTCATGAGAGCGTGGATTGAAAT	AAACTATTTGAACCAAAAAATACACAAGATATGA					12	43
CRISPR2	46	GTCGCTCTCTTCATGAGAGCGTGGATTGAAAT	AACATGGAAGAATTTATCGAAGAGAATCTCACAGAG					13	44
CRISPR2	47	GTCGCTCTCTTCATGAGAGCGTGGATTGAAAT	TATTTTTTGGAAAATGTCTAATTCTGCTGCTGTTG					14	45
CRISPR2	48	GTCGCTCTCTTCATGAGAGCGTGGATTGAAAT	AATGGTCATGTTGGAATCACATCGAATTGAGGGGTT					15
CRISPR2	49	GTCGCTCTCTTCATGAGAGCGTGGATTGAAAT	TCACCCCCTTTCGTTGCTTCCTCGTAGTTTTTGGT					16	46
CRISPR2	50	GTCGCTCTCTTCATGAGAGCGTGGATTGAAAT	AATAAATTGAATACTGTCATTGATTCCCTCTCCT					17
CRISPR2	51	GTCGCTCTCTTCATGAGAGCGTGGATTGAAAT	CCGTGATAATTTGGATCGCCTGGACGATAGCCTGA					18
CRISPR2	52	GTCGCTCTCTTCATGAGAGCGTGGATTGAAAT	AACTGTAAAGCCTTGAATTACGCCACCTAAAATCG					19
CRISPR2	53	GTCGCTCTCTTCATGAGAGCGTGGATTGAAAT	AGATTTTTGATATAAAGTAACTAAGGCTGTAATT					20
CRISPR2	54	GTCGCTCTCTTCATGAGAGCGTGGATTGAAAT	GCTATCTTGATTGGGTACAAGAAGTTGGCGAAAAA						47
CRISPR2	55	GTCGCTCTCTTCATGAGAGCGTGGATTGAAAT	ATTTGTGGTATAATATTTGACAATCATTTGTCTTA						48
CRISPR2	56	GTCGCTCTCTTCATGAGAGCGTGGATTGAAAT	TACAATTTCTAGTAAAAACAAATCATTCTTTCCTTTC						49
CRISPR2	57	GTCGCTCTCTTCATGAGAGCGTGGATTGAAAT	TCCGGGGTCGCCCTTAGGTCCAATCTGGTAATCAG						50
CRISPR2	58	GTCGCTCTCTTCATGAGAGCGTGGATTGAAAT	AGAAGATCAATAAAACCTTTTACCCGATAAACGAA						51
CRISPR2	59	GTCGCTCTCTTCATGAGAGCGTGGATTGAAAT	AGGACGTGACAGTAGAAGCTATCATAATGGGAGCA					21	52
CRISPR2	60	GTCGCTCTCTTCATGAGAGCGTGGATTGAAAT	TAAATGATGACGGTGGGAAAGAATTTATCCCTAAA					22	53
CRISPR2	61	GTCGCTCTCTTCATGAGAGCGTGGATTGAAAT	GAAAATATGGGCTTTACAGCACAAGAAACAGAAG					23	54
CRISPR2	62	GTCGCTCTCTTCATGAGAGCGTGGATTGAAAT	TTATAGTGGCCAACGTCGTTATGTCGCTATGACAA					24	55
CRISPR2	63	GTCGCTCTCTTCATGAGAGCGTGGATTGAAAT	GGTGTAACTCTCGACTATTTACATGGTAGAGAAGCC					25	56
CRISPR2	64	GTCGCTCTCTTCATGAGAGCGTGGATTGAAAT	ACAAAGTTTAGAGATAGATATTTGATAAACTGCT					26
CRISPR2	65	GTCGCTCTCTTCATGAGAGCGTGGATTGAAAT	ATCTGTTGCTACGCTTCAAGGATTCTTGGACGACGT					27
CRISPR2	66	GTCGCTCTCTTCATGAGAGCGTGGATTGAAAT	ACAAAGTTTAGAGATAGATATTTGATAAACTGCT					28
CRISPR2	67	GTCGCTCTCTTCATGAGAGCGTGGATTGAAAT	ATCTGTTGCTACGCTTCAAGGATTCTTGGACGACGT					29
CRISPR2	68	GTCGCTCTCTTCATGAGAGCGTGGATTGAAAT	GCTTTCGAGCGCGACTTGATACGTGCCACTAGCG					30
CRISPR2	69	GTCGCTCTCTTCATGAGAGCGTGGATTGAAAT	AATACGAGGGCCATCGGTTTAGATACGAAACAAAA					31
CRISPR2	70	GTCGCTCTCTTCATGAGAGCGTGGATTGAAAT	CGATGAGAAAATTTACAAAAGCATTGACCAAAAACA					32
CRISPR2	71	GTCGCTCTCTTCATGAGAGCGTGGATTGAAAT	TCAAAAACCAGATAGTGAGGGAGGTACGCAAGGCAA					33
CRISPR2	72	GTCGCTCTCTTCATGAGAGCGTGGATTGAAAT	ATTGTTTAATATTAAAGACGGCGTACAATATATC					34
CRISPR2	73	GTCGCTCTCTTCATGAGAGCGTGGATTGAAAT	AACATCTGAACCAGCATTTGATGGAAATACTTGACA					35
CRISPR2	74	GTCGCTCTCTTCATGAGAGCGTGGATTGAAAT	CCCAGTGTACGCCCAACACGACAAGAAATGGCCAA						57
CRISPR2	75	GTCGCTCTCTTCATGAGAGCGTGGATTGAAAT	AATAGATTCCTCAGCCATCAAGTAGCTCAAACGT						58
CRISPR2	76	GTCGCTCTCTTCATGAGAGCGTGGATTGAAAT	AAGACACTAATACTTCAAGAGGAACAATTAATCGT						59
CRISPR2	77	GTCGCTCTCTTCATGAGAGCGTGGATTGAAAT	AAACATAGAGCGCCAGTCCTCTGTTTGGTCTAACA						60
CRISPR2	78	GTCGCTCTCTTCATGAGAGCGTGGATTGAAAT	ATATTGAACAAGTTTTCTTTAATCCTTATCAATC						61
CRISPR2	79	GTCGCTCTCTTCATGAGAGCGTGGATTGAAAT	TTTACGCCCTTAATTCGTAAGATGCCATGTTCGTC						62
CRISPR2	80	GTCGCTCTCTTCATGAGAGCGTGGATTGAAAT	CATTTCGTAAAATTTACGATGCAGCGGACTTGAT						63
CRISPR2	81	GTCGCTCTCTTCATGAGAGCGTGGATTGAAAT	TTGTGTAGAATCATCTAAACCATTCCACCAATCAA						64
CRISPR2	82	GTCGCTCTCTTCATGAGAGCGTGGATTGAAAT	TTTGTCGATTGAATAAAATGATCGGCTTGTGATT						65
CRISPR2	83	GTCGCTCTCTTCATGAGAGCGTGGATTGAAAT	AAGAAACTTCGCAAGACCAGTATGAAAGTAAGATT						66
CRISPR2	84	GTCGCTCTCTTCATGAGAGCGTGGATTGAAAT	CTCCATGGAACAAGTGAAAATGGCATTGGAAATAAC						67
CRISPR2	85	GTCGCTCTCTTCATGAGAGCGTGGATTGAAAT	AAAAGAAGTTTCCTCAAGAGATGGCAAAAAGAACTG						68
CRISPR2	86	GTCGCTCTCTTCATGAGAGCGTGGATTGAAAT	TGATTCATTAAGCAAAAGCTTAGTTGTTCCTATC						69
CRISPR2	87	GTCGCTCTCTTCATGAGAGCGTGGATTGAAAT	TAATAAAATCATCAACGATTATATGGGCACAAAAC						70
CRISPR2	88	GTCGCTCTCTTCATGAGAGCGTGGATTGAAAT	CTTGGCTTTATTGAGCATATCCGTAAAGGCTTTTC						71
CRISPR2	89	GTCGCTCTCTTCATGAGAGCGTGGATTGAAAT	TAAAAACCAAGGAAAAGAAACAAAAGCAACCTTTT						72
CRISPR2	90	GTCGCTCTCTTCATGAGAGCGTGGATTGAAAT	ATTGATGTTTTGCGCAATCCAAGGATAGTTAGATA						73
CRISPR2	91	GTCGCTCTCTTCATGAGAGCGTGGATTGAAAT	AATCTATTGGCCAAGAAATTCAAAAACAACAATT						74
CRISPR2	92	GTCGCTCTCTTCATGAGAGCGTGGATTGAAAT	ACACGTTGTGTATTTGTCTAACTCGGGTTCTCGCTG						75
CRISPR2	93	GTCGCTCTCTTCATGAGAGCGTGGATTGAAAT	TTTGTATCTAGGAGGAAGACAGGAAAGAGAAAAC						76
CRISPR2	94	GTCGCTCTCTTCATGAGAGCGTGGATTGAAAT	TTTTCTGGTTTCTCTCCTGAAGTAATTATCCTTGC						77
CRISPR2	95	GTCGCTCTCTTCATGAGAGCGTGGATTGAAAT	ATACATAATTTGTATTCTCCTTTTTATTTGTTAA						78
CRISPR2	96	GTCGCTCTCTTCATGAGAGCGTGGATTGAAAT	CCTTATGATGACCTAGCAGACGCTTGGCATTACT						79
CRISPR2	97	GTCGCTCTCTTCATGAGAGCGTGGATTGAAAT	TAGGTTAGGGGCAACCTCCCGTGGACTTGCATAGG						80
CRISPR2	98	GTCGCTCTCTTCATGAGAGCGTGGATTGAAAT	AGCAATGGTTAAACGAGGCTTGGATTGATCTTG						81
CRISPR2	99	GTCGCTCTCTTCATGAGAGCGTGGATTGAAAT	CTTTTTTTATTTTACTTTTATATCTTTTTCCGCCA						82
CRISPR2	100	GTCGCTCTCTTCATGAGAGCGTGGATTGAAAT	TGCTAATGTAGATATATGGGTATGACGTAGTATATG						83
CRISPR2	101	GTCGCTCTCTTCATGAGAGCGTGGATTGAAAT	CCCAATATCTAATCCAGAAGCTAGTCCGCCTAGT						84
CRISPR2	102	GTCGCTCTCTTCATGAGAGCGTGGATTGAAAT	ACATCTGTTTTCTTAGCTTCGTGGTCTCCGTGAAC						85
CRISPR2	103	GTCGCTCTCTTCATGAGAGCGTGGATTGAAAT	TTCAGGGCTAAGCTCTCTTCCTAAATACCGTTCC						86
CRISPR2	104	GTCGCTCTCTTCATGAGAGCGTGGATTGAAAT	AGCAAGAATCTTAGAAGCTTTTGCAAGGAGTTTTT						87
CRISPR2	105	GTCGCTCTCTTCATGAGAGCGTGGATTGAAAT	TTATTTTATAACAAAAGATGAGGATGACGAACCTG						88
CRISPR2	106	GTCGCTCTCTTCATGAGAGCGTGGATTGAAAT	TAACATTTGGAATGGCATTAAAAATCTAGCCTCCA						89
CRISPR2	107	GTCGCTTTCTTCATGAGAGCGTGGATTGAAAT	GTTGTCCATCTCAGAAAGTGTGGTAATGGATTGTG						90
CRISPR2	108	GTCGCTCTCTTCATGAGAGCGTGGATTGAAAT	TTGAATTAAAAGATGGAGATAAGTTTTTGCTCACTC						91
CRISPR2	109	GTCGCTCTCTTCATGAGAGCGTGGATTGAAAT	AATCTGAGGCAGAAGCCGAATGGTCGGACTGGAA					36	92
CRISPR2	110	GTCGCTCTCTTCATGAGAGCGTGGATTGAAAT	TACAATAAATGTAGCGGTTTCTTTATTATTTGCCA					37
CRISPR3	1	GGATCACCCCCGCTTATGCGGGAAAGAC	TATCGTTGTACGATGATGCCTGTAATCACAGATGA				1
CRISPR3	2	GGATCACCCCCGCTTATGCGGGAAAGAC	TAAATTAAACGATGCTCAAGGAAGATTGGCAAG			1	2
CRISPR3	3	GGATCACCCCCGCTTATGCGGGAAAGAC	TATATAACATACACAGGCCCCAAGGAGCACAAA			2	3
CRISPR3	4	GGATCACCCCCGCTTATGCGGGAAAGAC	GACCAGCCAAAGCAATAAGTTCCTTTATTGTGG			3	4
CRISPR3	5	GGATCACCCCCGCTTATGCGGGAAAGAC	TCTGACTTCATGGAGGCGATGAGCTGGGCTTTA			4	5
CRISPR3	6	GGATCACCCCCGCTTATGCGGGAAAGAC	CCATACAGATTAGACTATATCTTCGCTATTTAA			5	6
CRISPR3	7	GGATCACCCCCGCTTATGCGGGAAAGAC	GAAGAAACGGCAGACAAGCGAAGCAAGATCAAA			6	7
CRISPR3	8	GGATCACCCCCGCTTATGCGGGAAAGAC	CTATTACTGCTATTGCTGCTAGATTGACTACTG			7	8
CRISPR3	9	GGATCACCCCCGCTTATGCGGGAAAGAC	AACAAAAAAATCGCACAATTCAAGATGACTTTA			8	9
CRISPR3	10	GGATCACCCCCGCTTATGCGGGAAAGAC	GAAGAACGAGACGAATGGTGTGCAGTGGGTATA			9	10
CRISPR3	11	GGATCACCCCCGCTTATGCGGGAAAGAC	CCAAGTAGGTAACGTTCTAAGTCATCGCCTACA			10	11
CRISPR3	12	GGATCACCCCCGCTTATGCGGGAAAGAC	CAAGTATAAAAATTCTTGCCGTCCTTATGCCAG				12
CRISPR3	13	GGATCACCCCCGCTTATGCGGGAAAGAC	AACCCTGATTCTACTTACACAGTCGGGAAGTTA				13
CRISPR3	14	GGATCACCCCCGCTTATGCGGGAAAGAC	AAGAGCCTTTATATAAGCTAACTCTTTCTGATA				14
CRISPR3	15	GGATCACCCCCGCTTATGCGGGAAAGAC	CAAAAAGGTGACGTTGTGCCTGCTGAATCCGTG				15
CRISPR3	16	GGATCACCCCCGCTTATGCGGGAAAGAC	TCGCAACAGGGCTAAGGAGCTATGCCTTGGTCTA				16
CRISPR3	17	GGATCACCCCCGCTTATGCGGGAAAGAC	GCTGATTGCTGAAGTCGTCCGATTTCTTTTTTC				17
CRISPR3	18	GGATCACCCCCGCTTATGCGGGAAAGAC	TTCCATTTCATCAATTAGTTGTTCTTTGGCTAA				18
CRISPR3	19	GGATCACCCCCGCTTATGCGGGAAAGAC	AATGTATAAGACCCGCTAGCATTTTGGTAGTCG				19
CRISPR3	20	GGATCACCCCCGCTTATGCGGGAAAGAC	GTTTACACTCCTACAAAGACTTAGGTTTATTAA				20
CRISPR3	21	GGATCACCCCCGCTTATGCGGGAAAGAC	TAGACGACAATGAAGCAATTTTAGCAGACGCTG				21
CRISPR3	22	GGATCACCCCCGCTTATGCGGGAAAGAC	TGATTAATCAAATCAATATCTCTGACGAAAATA				22
CRISPR3	23	GGATCACCCCCGCTTATGCGGGAAAGAC	TTCCACAGGGCTAAACCAAGTTTTTCGGAAAGCA				23
CRISPR3	24	GGATCACCCCCGCTTATGCGGGAAAGAC	TCTATTTCGACTAATAAAACTTTTTCTACCCAA				24
CRISPR3	25	GGATCACCCCCGCTTATGCGGGAAAGAC	CTTATGCTGTCTTTAATCAATCGGAGCAAGTCG				25
CRISPR3	26	GGATCACCCCCGCTTATGCGGGAAAGAC	TAGTTGGTCATAGCTACATAATGACGTTGTCCA				26
CRISPR3	27	GGATCACCCCCGCTTATGCGGGAAAGAC	TTGCACCTTTTTAGACGGGTTTTCCAATCAACG			11
CRISPR3	28	GGATCACCCCCGCTTATGCGGGAAAGAC	AGATTAAGTAGTGCATACGACCACGCTCTTTCA			12
CRISPR3	29	GGATCACCCCCGCTTATGCGGGAAAGAC	TCTTCCAGATCACTTTTTGCACTAGCTGTCTTA			13
